# Supplementary material for: Theory-guided design of hydrogen-bonded cobaltoporphyrin frameworks for highly selective electrochemical H2O2 production in acid
Source: Nat Commun. 2022 May 17;13:2721. doi: 10.1038/s41467-022-30523-0 (PMC9114359; doi:10.1038/s41467-022-30523-0)
Supplement: Supplementary file 2 — Source Data [file 41467_2022_30523_MOESM2_ESM.xlsx]

## Sheet: Figure 1b
Figure 1b
O2 free energy (eV)	Metal	*OOH free energy (eV)	H2O2 free energy (eV)
3.527	Cr	2.85455	3.527
	Mn	3.12234
	Fe	2.86661
	Co	3.5662
	Ni	4.2105
	Zn	4.00199
	Rh	3.22161
	Ag	4.30514
	Sn	3.371
	Ir	3.697

## Sheet: Figure 1c
Figure 1c
Metal	q |e|	G*OOH (eV)
Sc	1.94976	2.00431
Cr	1.36965	3.54955
Mn	1.3985	3.81734
Fe	1.13011	3.56161
Co	0.99984	4.2612
Ni	0.88621	4.9055
Cu	0.95987	5.45013
Zn	1.18977	4.69699
Ga	1.6312	2.63999
Ge	1.15429	3.20776
Y	2.08507	1.46296
Zr	1.87258	0.89013
Ru	1.07703	3.17411
Rh	0.80787	3.91661
Ag	0.82657	5.00014
In	1.13654	2.49512
Sn	1.22855	4.06553
Hf	1.84956	1.28106
Ir	0.81958	4.39216
Bi	1.61834	3.30864

## Sheet: Figure 1d
Figure 1d
E - EFermi (eV)	Co-3d spin up	Co-3d spin down	O-2p spin up	O-2p spin down	N-2p spin up	N-2p spin down
-10	0.06155	-0.04804	0.01005	-0.008	0.14173	-0.14539
-9.99	0.06448	-0.05049	0.01001	-0.00801	0.13794	-0.14012
-9.98	0.06739	-0.05292	0.00998	-0.00801	0.13397	-0.13479
-9.97	0.07028	-0.05533	0.00996	-0.00801	0.12985	-0.12946
-9.96	0.07312	-0.0577	0.00995	-0.00802	0.12562	-0.12415
-9.95	0.07594	-0.06003	0.00996	-0.00804	0.12133	-0.11893
-9.94	0.07872	-0.06232	0.01001	-0.00809	0.11699	-0.11383
-9.93	0.08147	-0.06456	0.0101	-0.00816	0.11266	-0.10889
-9.92	0.08422	-0.06676	0.01024	-0.00827	0.10837	-0.10416
-9.91	0.08696	-0.06893	0.01043	-0.00842	0.10417	-0.09968
-9.9	0.08973	-0.07106	0.0107	-0.00862	0.10008	-0.09548
-9.89	0.09254	-0.07318	0.01105	-0.00888	0.09615	-0.0916
-9.88	0.09542	-0.0753	0.01149	-0.00922	0.09241	-0.08807
-9.87	0.09841	-0.07744	0.01203	-0.00962	0.08888	-0.08493
-9.86	0.10153	-0.07961	0.01268	-0.01012	0.08562	-0.08218
-9.85	0.10481	-0.08185	0.01344	-0.0107	0.08263	-0.07986
-9.84	0.1083	-0.08417	0.01433	-0.01139	0.07994	-0.07797
-9.83	0.11202	-0.08661	0.01534	-0.01218	0.07758	-0.07652
-9.82	0.11601	-0.08919	0.0165	-0.01309	0.07557	-0.07551
-9.81	0.12031	-0.09193	0.01779	-0.01411	0.07393	-0.07496
-9.8	0.12493	-0.09487	0.01922	-0.01526	0.07267	-0.07485
-9.79	0.1299	-0.09803	0.0208	-0.01654	0.07181	-0.07518
-9.78	0.13524	-0.10142	0.02252	-0.01794	0.07137	-0.07595
-9.77	0.14096	-0.10507	0.02438	-0.01947	0.07137	-0.07714
-9.76	0.14706	-0.10898	0.02637	-0.02112	0.07183	-0.07874
-9.75	0.15354	-0.11318	0.02849	-0.0229	0.07276	-0.08074
-9.74	0.16039	-0.11766	0.03073	-0.02479	0.07419	-0.08315
-9.73	0.16758	-0.12242	0.03308	-0.0268	0.07616	-0.08594
-9.72	0.17508	-0.12746	0.03552	-0.02891	0.07868	-0.08912
-9.71	0.18286	-0.13275	0.03804	-0.03111	0.0818	-0.09269
-9.7	0.19085	-0.13827	0.04062	-0.0334	0.08556	-0.09666
-9.69	0.199	-0.144	0.04324	-0.03574	0.09	-0.10103
-9.68	0.20725	-0.1499	0.04588	-0.03814	0.09519	-0.10584
-9.67	0.21552	-0.15593	0.04853	-0.04057	0.10119	-0.1111
-9.66	0.22373	-0.16203	0.05115	-0.04302	0.10806	-0.11685
-9.65	0.23179	-0.16816	0.05373	-0.04546	0.11588	-0.12313
-9.64	0.23962	-0.17426	0.05624	-0.04788	0.12474	-0.13
-9.63	0.24714	-0.18027	0.05865	-0.05024	0.13472	-0.13752
-9.62	0.25424	-0.18611	0.06095	-0.05255	0.14592	-0.14575
-9.61	0.26085	-0.19174	0.06312	-0.05476	0.15845	-0.15477
-9.6	0.26688	-0.19707	0.06512	-0.05686	0.17241	-0.16466
-9.59	0.27225	-0.20205	0.06694	-0.05883	0.1879	-0.17552
-9.58	0.2769	-0.20662	0.06857	-0.06065	0.20504	-0.18744
-9.57	0.28075	-0.2107	0.06999	-0.0623	0.22393	-0.20051
-9.56	0.28376	-0.21426	0.07117	-0.06377	0.24468	-0.21485
-9.55	0.28588	-0.21724	0.07213	-0.06504	0.2674	-0.23054
-9.54	0.28708	-0.21959	0.07283	-0.06609	0.29216	-0.2477
-9.53	0.28734	-0.22129	0.07329	-0.06692	0.31906	-0.26641
-9.52	0.28665	-0.2223	0.0735	-0.06753	0.34817	-0.28678
-9.51	0.28502	-0.22261	0.07345	-0.0679	0.37955	-0.30888
-9.5	0.28246	-0.22221	0.07316	-0.06803	0.41323	-0.33279
-9.49	0.27901	-0.22109	0.07264	-0.06792	0.44923	-0.35859
-9.48	0.2747	-0.21926	0.07188	-0.06759	0.48755	-0.38632
-9.47	0.26959	-0.21675	0.07091	-0.06702	0.52818	-0.41603
-9.46	0.26373	-0.21358	0.06974	-0.06624	0.57106	-0.44773
-9.45	0.25719	-0.20978	0.06839	-0.06526	0.61612	-0.48145
-9.44	0.25006	-0.20541	0.06688	-0.06408	0.66327	-0.51716
-9.43	0.24242	-0.2005	0.06523	-0.06272	0.71238	-0.55486
-9.42	0.23435	-0.19512	0.06347	-0.06121	0.76332	-0.59449
-9.41	0.22595	-0.18932	0.06162	-0.05956	0.81591	-0.63601
-9.4	0.2173	-0.18318	0.05972	-0.0578	0.86996	-0.67933
-9.39	0.20851	-0.17675	0.05778	-0.05594	0.92527	-0.72437
-9.38	0.19967	-0.17013	0.05584	-0.05402	0.98161	-0.77103
-9.37	0.19088	-0.16337	0.05393	-0.05205	1.03875	-0.8192
-9.36	0.18222	-0.15655	0.05208	-0.05005	1.09645	-0.86874
-9.35	0.17379	-0.14975	0.05032	-0.04807	1.15445	-0.91953
-9.34	0.16567	-0.14304	0.04868	-0.04611	1.21249	-0.97143
-9.33	0.15796	-0.1365	0.0472	-0.0442	1.27034	-1.02429
-9.32	0.15072	-0.13018	0.0459	-0.04238	1.32774	-1.07797
-9.31	0.14404	-0.12417	0.04482	-0.04066	1.38445	-1.13231
-9.3	0.13799	-0.11853	0.04399	-0.03906	1.44026	-1.18715
-9.29	0.13264	-0.11332	0.04345	-0.03761	1.49494	-1.24236
-9.28	0.12806	-0.1086	0.04321	-0.03632	1.54831	-1.29778
-9.27	0.12433	-0.10443	0.04331	-0.03523	1.60019	-1.35325
-9.26	0.12151	-0.10088	0.04378	-0.03433	1.65042	-1.40863
-9.25	0.11966	-0.098	0.04465	-0.03366	1.69886	-1.46377
-9.24	0.11886	-0.09585	0.04594	-0.03323	1.74537	-1.51853
-9.23	0.11917	-0.09448	0.04767	-0.03304	1.78986	-1.57274
-9.22	0.12065	-0.09395	0.04986	-0.03312	1.83223	-1.62626
-9.21	0.1234	-0.09432	0.05254	-0.03346	1.87238	-1.67892
-9.2	0.12747	-0.09565	0.05571	-0.03409	1.91024	-1.73056
-9.19	0.13294	-0.09798	0.05939	-0.03499	1.94573	-1.78101
-9.18	0.13989	-0.10139	0.06358	-0.03618	1.97879	-1.83009
-9.17	0.14839	-0.10594	0.06829	-0.03765	2.00932	-1.8776
-9.16	0.15852	-0.11167	0.07352	-0.0394	2.03725	-1.92333
-9.15	0.17036	-0.11866	0.07925	-0.04143	2.06248	-1.96708
-9.14	0.18397	-0.12696	0.08547	-0.04372	2.08492	-2.00862
-9.13	0.19943	-0.13662	0.09218	-0.04625	2.10445	-2.0477
-9.12	0.21679	-0.14771	0.09934	-0.04903	2.12094	-2.08408
-9.11	0.2361	-0.16026	0.10693	-0.05202	2.13426	-2.11751
-9.1	0.25739	-0.17431	0.11492	-0.0552	2.14427	-2.14773
-9.09	0.28069	-0.1899	0.12327	-0.05855	2.15081	-2.17449
-9.08	0.30599	-0.20705	0.13196	-0.06205	2.15372	-2.19753
-9.07	0.33329	-0.22576	0.14094	-0.06565	2.15287	-2.2166
-9.06	0.36253	-0.24603	0.15018	-0.06933	2.14809	-2.23148
-9.05	0.39365	-0.26782	0.15964	-0.07305	2.13925	-2.24196
-9.04	0.42655	-0.29109	0.1693	-0.07677	2.12624	-2.24785
-9.03	0.46111	-0.31577	0.17914	-0.08047	2.10898	-2.24898
-9.02	0.49716	-0.34178	0.18913	-0.08411	2.08739	-2.24524
-9.01	0.53452	-0.369	0.19928	-0.08764	2.06146	-2.23655
-9	0.57296	-0.3973	0.2096	-0.09103	2.0312	-2.22284
-8.99	0.61223	-0.42651	0.22011	-0.09426	1.99669	-2.20414
-8.98	0.65205	-0.45644	0.23087	-0.09728	1.95802	-2.18049
-8.97	0.69211	-0.48689	0.24193	-0.10009	1.91539	-2.15198
-8.96	0.73209	-0.51763	0.2534	-0.10264	1.86899	-2.11878
-8.95	0.77163	-0.54841	0.26538	-0.10494	1.81912	-2.08107
-8.94	0.81037	-0.57897	0.27804	-0.10695	1.7661	-2.0391
-8.93	0.84794	-0.60902	0.29153	-0.10869	1.7103	-1.99317
-8.92	0.88396	-0.63828	0.30608	-0.11015	1.65215	-1.94361
-8.91	0.91807	-0.66647	0.32191	-0.11135	1.59212	-1.89079
-8.9	0.9499	-0.69328	0.33931	-0.11229	1.53071	-1.8351
-8.89	0.97913	-0.71843	0.35856	-0.11301	1.46845	-1.77699
-8.88	1.00542	-0.74165	0.38	-0.11353	1.40589	-1.71691
-8.87	1.02851	-0.76268	0.40399	-0.1139	1.3436	-1.65532
-8.86	1.04815	-0.78127	0.43091	-0.11418	1.28215	-1.5927
-8.85	1.06412	-0.79721	0.46117	-0.11441	1.2221	-1.52955
-8.84	1.07629	-0.81031	0.49518	-0.11468	1.16403	-1.46634
-8.83	1.08453	-0.82041	0.53339	-0.11506	1.10847	-1.40356
-8.82	1.08881	-0.82741	0.57622	-0.11565	1.05595	-1.34168
-8.81	1.08912	-0.8312	0.62412	-0.11654	1.00695	-1.28115
-8.8	1.08552	-0.83176	0.67751	-0.11785	0.96193	-1.22241
-8.79	1.07813	-0.82908	0.73679	-0.1197	0.92131	-1.1659
-8.78	1.06711	-0.82321	0.80236	-0.12222	0.88544	-1.11199
-8.77	1.05266	-0.81421	0.87456	-0.12558	0.85467	-1.06107
-8.76	1.03506	-0.80222	0.95369	-0.12992	0.82925	-1.01349
-8.75	1.01457	-0.78739	1.03999	-0.13544	0.80941	-0.96956
-8.74	0.99155	-0.7699	1.13366	-0.14233	0.79532	-0.92959
-8.73	0.96632	-0.74998	1.23478	-0.1508	0.78709	-0.89384
-8.72	0.93926	-0.72788	1.34339	-0.16108	0.7848	-0.86256
-8.71	0.91075	-0.70385	1.45942	-0.17342	0.78845	-0.83596
-8.7	0.88117	-0.67818	1.58269	-0.1881	0.79802	-0.81423
-8.69	0.85088	-0.65118	1.71294	-0.2054	0.81341	-0.79753
-8.68	0.82026	-0.62314	1.84978	-0.22564	0.83449	-0.786
-8.67	0.78965	-0.59437	1.9927	-0.24914	0.86111	-0.77975
-8.66	0.75937	-0.56518	2.1411	-0.27625	0.89303	-0.77886
-8.65	0.7297	-0.53586	2.29424	-0.30734	0.93001	-0.78338
-8.64	0.70092	-0.50671	2.45128	-0.34279	0.97177	-0.79334
-8.63	0.67324	-0.47801	2.61126	-0.38298	1.01798	-0.80873
-8.62	0.64684	-0.45	2.77314	-0.42832	1.06828	-0.82951
-8.61	0.62186	-0.42293	2.93576	-0.47919	1.12232	-0.85563
-8.6	0.59841	-0.39701	3.09791	-0.536	1.17967	-0.88698
-8.59	0.57654	-0.37245	3.25828	-0.59911	1.23993	-0.92343
-8.58	0.5563	-0.3494	3.41552	-0.66888	1.30265	-0.9648
-8.57	0.53765	-0.32801	3.56827	-0.74563	1.36739	-1.0109
-8.56	0.52056	-0.30839	3.71512	-0.82965	1.43368	-1.06148
-8.55	0.50495	-0.29064	3.85468	-0.92116	1.50106	-1.11627
-8.54	0.49073	-0.27481	3.98557	-1.02032	1.56906	-1.17495
-8.53	0.47778	-0.26095	4.10649	-1.12722	1.63722	-1.23717
-8.52	0.46595	-0.24906	4.21616	-1.24186	1.70507	-1.30254
-8.51	0.4551	-0.23914	4.31342	-1.36414	1.77215	-1.37064
-8.5	0.44507	-0.23114	4.39721	-1.49386	1.83803	-1.44103
-8.49	0.43571	-0.22503	4.46659	-1.63069	1.90227	-1.51322
-8.48	0.42685	-0.22071	4.52076	-1.77418	1.96447	-1.5867
-8.47	0.41834	-0.2181	4.55908	-1.92376	2.02424	-1.66095
-8.46	0.41003	-0.21709	4.58108	-2.07872	2.0812	-1.73541
-8.45	0.40179	-0.21755	4.58647	-2.23823	2.13501	-1.80953
-8.44	0.39349	-0.21934	4.57512	-2.40131	2.18537	-1.88274
-8.43	0.38502	-0.22233	4.5471	-2.56688	2.23199	-1.95447
-8.42	0.3763	-0.22635	4.50267	-2.73373	2.2746	-2.02414
-8.41	0.36725	-0.23123	4.44226	-2.90056	2.31298	-2.09121
-8.4	0.3578	-0.23682	4.36648	-3.06597	2.34694	-2.15514
-8.39	0.34794	-0.24294	4.27609	-3.22851	2.37632	-2.21539
-8.38	0.33762	-0.24942	4.17201	-3.38666	2.401	-2.27148
-8.37	0.32686	-0.25609	4.05529	-3.5389	2.42087	-2.32295
-8.36	0.31565	-0.26278	3.9271	-3.68368	2.43587	-2.36939
-8.35	0.30404	-0.26934	3.7887	-3.81951	2.44599	-2.41041
-8.34	0.29205	-0.27561	3.64143	-3.94491	2.45123	-2.4457
-8.33	0.27973	-0.28145	3.48668	-4.05852	2.45164	-2.47498
-8.32	0.26715	-0.28673	3.32587	-4.15905	2.44728	-2.49805
-8.31	0.25437	-0.29133	3.16044	-4.24536	2.43827	-2.51475
-8.3	0.24145	-0.29514	2.9918	-4.31643	2.42476	-2.525
-8.29	0.22848	-0.29808	2.82136	-4.37144	2.40692	-2.52877
-8.28	0.21552	-0.30007	2.65045	-4.40974	2.38498	-2.5261
-8.27	0.20266	-0.30106	2.48034	-4.43087	2.35918	-2.51711
-8.26	0.18997	-0.301	2.31223	-4.43459	2.3298	-2.50197
-8.25	0.17751	-0.29987	2.14721	-4.42085	2.29717	-2.48092
-8.24	0.16535	-0.29768	1.98628	-4.38983	2.26163	-2.45425
-8.23	0.15356	-0.29442	1.83031	-4.3419	2.22356	-2.42232
-8.22	0.14218	-0.29012	1.68007	-4.27763	2.18337	-2.38554
-8.21	0.13126	-0.28483	1.5362	-4.1978	2.14151	-2.34437
-8.2	0.12084	-0.27859	1.39923	-4.10333	2.09844	-2.29932
-8.19	0.11096	-0.27148	1.26955	-3.99529	2.05465	-2.25093
-8.18	0.10164	-0.26358	1.14746	-3.87491	2.01066	-2.19978
-8.17	0.0929	-0.25495	1.03313	-3.74351	1.96697	-2.14648
-8.16	0.08475	-0.2457	0.92665	-3.60249	1.92415	-2.09165
-8.15	0.07719	-0.23593	0.828	-3.45331	1.88272	-2.03593
-8.14	0.07022	-0.22572	0.73708	-3.29748	1.84324	-1.97996
-8.13	0.06383	-0.21518	0.65372	-3.13649	1.80626	-1.9244
-8.12	0.05801	-0.20441	0.57769	-2.97184	1.7723	-1.86987
-8.11	0.05274	-0.19351	0.5087	-2.80499	1.7419	-1.81699
-8.1	0.04801	-0.18257	0.4464	-2.63733	1.71555	-1.76635
-8.09	0.04378	-0.17167	0.39045	-2.47019	1.69372	-1.71851
-8.08	0.04003	-0.16091	0.34044	-2.30479	1.67685	-1.67401
-8.07	0.03673	-0.15035	0.29597	-2.14228	1.66533	-1.63332
-8.06	0.03385	-0.14006	0.25663	-1.98366	1.65954	-1.59686
-8.05	0.03135	-0.13011	0.222	-1.82984	1.65975	-1.56502
-8.04	0.02921	-0.12054	0.19168	-1.68159	1.66621	-1.53811
-8.03	0.0274	-0.1114	0.16527	-1.53957	1.67912	-1.51638
-8.02	0.02587	-0.10271	0.14238	-1.40429	1.69857	-1.50002
-8.01	0.02461	-0.09452	0.12266	-1.27617	1.72463	-1.48915
-8	0.02357	-0.08682	0.10575	-1.1555	1.75725	-1.48383
-7.99	0.02274	-0.07963	0.09134	-1.04245	1.79634	-1.48404
-7.98	0.02208	-0.07296	0.07912	-0.9371	1.84173	-1.48971
-7.97	0.02156	-0.06679	0.06884	-0.83945	1.89315	-1.50069
-7.96	0.02117	-0.06112	0.06023	-0.7494	1.95028	-1.51678
-7.95	0.02087	-0.05593	0.05309	-0.66677	2.01271	-1.53773
-7.94	0.02065	-0.05121	0.04719	-0.59134	2.07997	-1.56325
-7.93	0.0205	-0.04693	0.04237	-0.52284	2.15151	-1.59299
-7.92	0.02038	-0.04307	0.03848	-0.46093	2.22672	-1.62657
-7.91	0.02029	-0.03959	0.03536	-0.40527	2.30495	-1.66359
-7.9	0.02021	-0.03647	0.0329	-0.35548	2.38546	-1.70364
-7.89	0.02014	-0.03369	0.031	-0.31116	2.4675	-1.74627
-7.88	0.02005	-0.03121	0.02957	-0.27192	2.55026	-1.79104
-7.87	0.01995	-0.029	0.02853	-0.23737	2.63292	-1.83753
-7.86	0.01983	-0.02704	0.02782	-0.20709	2.71463	-1.88531
-7.85	0.01968	-0.02529	0.02738	-0.18072	2.79454	-1.93396
-7.84	0.0195	-0.02374	0.02717	-0.15787	2.87178	-1.9831
-7.83	0.01929	-0.02236	0.02716	-0.1382	2.94552	-2.03235
-7.82	0.01905	-0.02113	0.02731	-0.12136	3.01494	-2.08139
-7.81	0.01877	-0.02002	0.0276	-0.10704	3.07925	-2.1299
-7.8	0.01847	-0.01903	0.02802	-0.09495	3.13771	-2.17759
-7.79	0.01814	-0.01813	0.02854	-0.08482	3.18963	-2.22421
-7.78	0.01779	-0.01732	0.02916	-0.07638	3.23438	-2.26953
-7.77	0.01742	-0.01657	0.02987	-0.06943	3.27143	-2.31335
-7.76	0.01704	-0.01588	0.03067	-0.06374	3.30028	-2.35549
-7.75	0.01665	-0.01525	0.03157	-0.05913	3.32056	-2.39577
-7.74	0.01626	-0.01466	0.03255	-0.05545	3.33197	-2.43404
-7.73	0.01588	-0.01411	0.03362	-0.05252	3.33432	-2.47016
-7.72	0.0155	-0.01359	0.03481	-0.05024	3.3275	-2.50398
-7.71	0.01515	-0.01311	0.0361	-0.04847	3.31151	-2.53535
-7.7	0.01482	-0.01266	0.03753	-0.04712	3.28646	-2.56414
-7.69	0.01453	-0.01223	0.0391	-0.0461	3.25253	-2.5902
-7.68	0.01428	-0.01184	0.04085	-0.04533	3.21002	-2.61336
-7.67	0.01408	-0.01147	0.04278	-0.04476	3.1593	-2.63347
-7.66	0.01394	-0.01113	0.04494	-0.04432	3.10083	-2.65035
-7.65	0.01386	-0.01083	0.04736	-0.04398	3.03515	-2.66383
-7.64	0.01386	-0.01055	0.05008	-0.04369	2.96284	-2.67373
-7.63	0.01395	-0.01031	0.05314	-0.04343	2.88458	-2.67988
-7.62	0.01414	-0.01011	0.0566	-0.04318	2.80106	-2.6821
-7.61	0.01443	-0.00995	0.06052	-0.04293	2.71302	-2.68025
-7.6	0.01485	-0.00983	0.06495	-0.04266	2.62121	-2.67418
-7.59	0.0154	-0.00975	0.06998	-0.04238	2.52642	-2.66377
-7.58	0.01609	-0.00973	0.07569	-0.04209	2.42942	-2.64894
-7.57	0.01695	-0.00976	0.08216	-0.0418	2.33099	-2.62963
-7.56	0.01799	-0.00985	0.0895	-0.04153	2.23188	-2.60583
-7.55	0.01923	-0.01001	0.09781	-0.04128	2.13283	-2.57758
-7.54	0.02067	-0.01023	0.10721	-0.04109	2.03454	-2.54496
-7.53	0.02236	-0.01052	0.11783	-0.04098	1.93767	-2.5081
-7.52	0.02429	-0.0109	0.12981	-0.04098	1.84283	-2.4672
-7.51	0.0265	-0.01135	0.1433	-0.04113	1.75059	-2.42249
-7.5	0.02902	-0.0119	0.15846	-0.04145	1.66146	-2.37427
-7.49	0.03186	-0.01254	0.17547	-0.04199	1.57591	-2.3229
-7.48	0.03505	-0.01327	0.19452	-0.04279	1.49434	-2.26876
-7.47	0.03862	-0.01411	0.2158	-0.0439	1.41708	-2.21228
-7.46	0.04259	-0.01506	0.23953	-0.04536	1.34444	-2.15395
-7.45	0.04701	-0.01611	0.26594	-0.04722	1.27664	-2.09426
-7.44	0.05189	-0.01728	0.29528	-0.04954	1.21387	-2.03373
-7.43	0.05727	-0.01857	0.3278	-0.05237	1.15625	-1.97289
-7.42	0.06319	-0.01998	0.36377	-0.05576	1.10386	-1.91228
-7.41	0.06968	-0.02152	0.40349	-0.05977	1.05674	-1.85244
-7.4	0.07677	-0.02317	0.44725	-0.06447	1.01489	-1.79387
-7.39	0.08449	-0.02495	0.49537	-0.0699	0.97827	-1.73707
-7.38	0.0929	-0.02686	0.54815	-0.07614	0.94678	-1.6825
-7.37	0.10201	-0.02889	0.60593	-0.08324	0.92032	-1.63058
-7.36	0.11187	-0.03104	0.66905	-0.09128	0.89874	-1.5817
-7.35	0.1225	-0.03332	0.73782	-0.10031	0.88189	-1.53617
-7.34	0.13396	-0.03572	0.81257	-0.11042	0.86956	-1.49428
-7.33	0.14625	-0.03824	0.89361	-0.12167	0.86153	-1.45622
-7.32	0.15942	-0.04087	0.98124	-0.13413	0.85759	-1.42215
-7.31	0.17349	-0.04363	1.07571	-0.1479	0.85746	-1.39217
-7.3	0.18847	-0.04649	1.17726	-0.16306	0.8609	-1.36629
-7.29	0.20439	-0.04947	1.28607	-0.1797	0.86761	-1.34449
-7.28	0.22125	-0.05256	1.40226	-0.19791	0.87731	-1.32668
-7.27	0.23904	-0.05576	1.5259	-0.2178	0.88969	-1.31272
-7.26	0.25776	-0.05906	1.65698	-0.23948	0.90445	-1.3024
-7.25	0.27738	-0.06248	1.79538	-0.26308	0.92128	-1.29551
-7.24	0.29788	-0.066	1.94091	-0.28873	0.93985	-1.29175
-7.23	0.3192	-0.06964	2.09326	-0.31656	0.95986	-1.29081
-7.22	0.34129	-0.07338	2.252	-0.34675	0.98098	-1.29237
-7.21	0.36406	-0.07724	2.41659	-0.37944	1.0029	-1.29607
-7.2	0.38743	-0.08122	2.58635	-0.41481	1.02533	-1.30153
-7.19	0.41129	-0.08532	2.76047	-0.45305	1.04795	-1.30837
-7.18	0.43551	-0.08954	2.93801	-0.49434	1.0705	-1.31623
-7.17	0.45995	-0.09388	3.1179	-0.5389	1.09271	-1.32473
-7.16	0.48446	-0.09835	3.29897	-0.58691	1.11431	-1.3335
-7.15	0.50886	-0.10296	3.47989	-0.63858	1.13507	-1.34221
-7.14	0.53298	-0.10769	3.65928	-0.69411	1.1548	-1.35053
-7.13	0.55662	-0.11256	3.83565	-0.75369	1.17328	-1.35817
-7.12	0.57958	-0.11756	4.00743	-0.81749	1.19037	-1.36485
-7.11	0.60165	-0.12269	4.17303	-0.88568	1.20591	-1.37033
-7.1	0.62263	-0.12795	4.33084	-0.95838	1.21981	-1.37442
-7.09	0.64231	-0.13333	4.47924	-1.03569	1.23198	-1.37695
-7.08	0.66048	-0.13883	4.61666	-1.11767	1.24235	-1.37777
-7.07	0.67695	-0.14443	4.74158	-1.20433	1.2509	-1.37681
-7.06	0.69155	-0.15013	4.85259	-1.29563	1.25763	-1.37399
-7.05	0.70411	-0.15591	4.94837	-1.39146	1.26256	-1.36929
-7.04	0.71449	-0.16175	5.02777	-1.49166	1.26574	-1.36272
-7.03	0.72256	-0.16763	5.08981	-1.59596	1.26723	-1.35432
-7.02	0.72824	-0.17352	5.1337	-1.70406	1.26714	-1.34416
-7.01	0.73146	-0.17942	5.15885	-1.81555	1.26558	-1.33233
-7	0.73219	-0.18528	5.1649	-1.92994	1.26267	-1.31895
-6.99	0.73042	-0.19107	5.15174	-2.04668	1.25854	-1.30415
-6.98	0.7262	-0.19677	5.11948	-2.1651	1.25337	-1.28809
-6.97	0.7196	-0.20235	5.06846	-2.28449	1.2473	-1.27093
-6.96	0.71071	-0.20776	4.99929	-2.40405	1.2405	-1.25285
-6.95	0.69967	-0.21297	4.91277	-2.52292	1.23314	-1.23403
-6.94	0.68665	-0.21795	4.80993	-2.6402	1.22538	-1.21465
-6.93	0.67184	-0.22266	4.69198	-2.75494	1.21737	-1.1949
-6.92	0.65547	-0.22707	4.56031	-2.86615	1.20929	-1.17496
-6.91	0.63777	-0.23115	4.41645	-2.97286	1.20125	-1.15501
-6.9	0.619	-0.23486	4.26204	-3.07407	1.19339	-1.13522
-6.89	0.59946	-0.23819	4.09881	-3.16884	1.18582	-1.11575
-6.88	0.57941	-0.24112	3.92858	-3.25623	1.17862	-1.09676
-6.87	0.55917	-0.24363	3.75315	-3.33538	1.17188	-1.07839
-6.86	0.53904	-0.2457	3.57435	-3.40552	1.16563	-1.06077
-6.85	0.5193	-0.24734	3.39398	-3.46594	1.1599	-1.04403
-6.84	0.50026	-0.24856	3.21378	-3.51607	1.15468	-1.02826
-6.83	0.48221	-0.24937	3.03541	-3.55544	1.14995	-1.01358
-6.82	0.46542	-0.24978	2.86045	-3.58373	1.14566	-1.00007
-6.81	0.45015	-0.24984	2.69035	-3.60075	1.14173	-0.98781
-6.8	0.43666	-0.24957	2.52641	-3.60648	1.13807	-0.97685
-6.79	0.42516	-0.24905	2.36983	-3.60103	1.13455	-0.96726
-6.78	0.41587	-0.24831	2.22163	-3.58468	1.13104	-0.95909
-6.77	0.40897	-0.24744	2.08268	-3.55787	1.12738	-0.95236
-6.76	0.40462	-0.24651	1.95369	-3.52117	1.12341	-0.94711
-6.75	0.40296	-0.24561	1.83522	-3.47529	1.11895	-0.94334
-6.74	0.40408	-0.24483	1.72767	-3.42107	1.11383	-0.94107
-6.73	0.40809	-0.24427	1.6313	-3.35946	1.10786	-0.94029
-6.72	0.41503	-0.24404	1.54622	-3.2915	1.10086	-0.94097
-6.71	0.42492	-0.24425	1.4724	-3.2183	1.09268	-0.94309
-6.7	0.43778	-0.24501	1.4097	-3.14104	1.08315	-0.9466
-6.69	0.45357	-0.24643	1.35787	-3.06089	1.07212	-0.95145
-6.68	0.47223	-0.24863	1.31653	-2.97909	1.05949	-0.95755
-6.67	0.49369	-0.25171	1.28522	-2.89681	1.04515	-0.96483
-6.66	0.51784	-0.25577	1.26341	-2.81521	1.02903	-0.97316
-6.65	0.54453	-0.26091	1.25049	-2.73541	1.01109	-0.98244
-6.64	0.57361	-0.26722	1.24577	-2.65841	0.99132	-0.99251
-6.63	0.60489	-0.27476	1.24855	-2.58515	0.96973	-1.00323
-6.62	0.63816	-0.28361	1.25805	-2.51645	0.94639	-1.01442
-6.61	0.67317	-0.29381	1.27347	-2.45301	0.92136	-1.02589
-6.6	0.70968	-0.30538	1.294	-2.3954	0.89477	-1.03745
-6.59	0.74742	-0.31834	1.31881	-2.34403	0.86677	-1.04889
-6.58	0.78607	-0.33268	1.34705	-2.2992	0.83753	-1.06
-6.57	0.82535	-0.34836	1.37789	-2.26104	0.80725	-1.07055
-6.56	0.86493	-0.36535	1.4105	-2.22953	0.77615	-1.08032
-6.55	0.90448	-0.38356	1.44408	-2.20453	0.74449	-1.0891
-6.54	0.94367	-0.40291	1.47783	-2.18575	0.71254	-1.09668
-6.53	0.98215	-0.42327	1.51101	-2.17279	0.68057	-1.10287
-6.52	1.0196	-0.44452	1.54291	-2.16513	0.64888	-1.10748
-6.51	1.05569	-0.46649	1.57286	-2.16216	0.61778	-1.11038
-6.5	1.09009	-0.48902	1.60023	-2.16317	0.58757	-1.11142
-6.49	1.1225	-0.51191	1.62447	-2.16741	0.55859	-1.11052
-6.48	1.15264	-0.53497	1.64506	-2.17405	0.53113	-1.10762
-6.47	1.18022	-0.55798	1.66158	-2.18225	0.50554	-1.10272
-6.46	1.20501	-0.58072	1.67366	-2.19116	0.48213	-1.09584
-6.45	1.2268	-0.60297	1.68098	-2.19991	0.46122	-1.08707
-6.44	1.2454	-0.6245	1.68332	-2.20768	0.44313	-1.07654
-6.43	1.26066	-0.64509	1.68053	-2.21365	0.42816	-1.06443
-6.42	1.27248	-0.66451	1.67252	-2.21709	0.41664	-1.051
-6.41	1.28077	-0.68256	1.65927	-2.2173	0.40887	-1.03652
-6.4	1.28551	-0.69904	1.64085	-2.21368	0.40514	-1.02135
-6.39	1.2867	-0.71377	1.61736	-2.2057	0.40575	-1.0059
-6.38	1.2844	-0.72659	1.589	-2.19292	0.41098	-0.99059
-6.37	1.27869	-0.73737	1.556	-2.17501	0.42111	-0.97594
-6.36	1.26971	-0.74598	1.51866	-2.15173	0.43641	-0.96247
-6.35	1.25764	-0.75233	1.47731	-2.12294	0.45713	-0.95074
-6.34	1.24268	-0.75638	1.43233	-2.08861	0.48351	-0.94135
-6.33	1.22509	-0.75808	1.38412	-2.04879	0.51576	-0.9349
-6.32	1.20516	-0.75744	1.33312	-2.00364	0.55408	-0.93202
-6.31	1.1832	-0.75448	1.27978	-1.9534	0.59864	-0.93334
-6.3	1.15956	-0.74926	1.22457	-1.89838	0.64956	-0.93945
-6.29	1.13461	-0.74188	1.16793	-1.83897	0.70695	-0.95097
-6.28	1.10878	-0.73244	1.11034	-1.77562	0.77085	-0.96845
-6.27	1.08246	-0.72109	1.05225	-1.70881	0.84126	-0.99241
-6.26	1.05612	-0.70799	0.9941	-1.63908	0.91814	-1.02332
-6.25	1.0302	-0.69333	0.9363	-1.56698	1.00135	-1.0616
-6.24	1.00518	-0.67732	0.87925	-1.49308	1.09072	-1.10756
-6.23	0.98154	-0.66017	0.8233	-1.41796	1.18599	-1.16146
-6.22	0.95976	-0.64212	0.76881	-1.3422	1.28682	-1.22345
-6.21	0.94035	-0.62342	0.71605	-1.26635	1.3928	-1.29357
-6.2	0.92379	-0.60433	0.66531	-1.19093	1.50343	-1.37175
-6.19	0.91058	-0.58509	0.6168	-1.11647	1.61813	-1.45781
-6.18	0.90122	-0.56597	0.57073	-1.04342	1.73624	-1.55145
-6.17	0.89617	-0.54723	0.52725	-0.97221	1.85702	-1.65224
-6.16	0.89593	-0.52913	0.48649	-0.90322	1.97966	-1.75961
-6.15	0.90096	-0.51192	0.44855	-0.83678	2.10327	-1.87289
-6.14	0.91172	-0.49584	0.4135	-0.77317	2.2269	-1.99128
-6.13	0.92864	-0.48112	0.38137	-0.71264	2.34956	-2.11385
-6.12	0.95216	-0.468	0.35218	-0.65536	2.47022	-2.2396
-6.11	0.98267	-0.45669	0.32594	-0.60146	2.5878	-2.3674
-6.1	1.02055	-0.44739	0.30262	-0.55105	2.70124	-2.49606
-6.09	1.06616	-0.4403	0.28221	-0.50416	2.80945	-2.62431
-6.08	1.11981	-0.43559	0.26466	-0.46081	2.91139	-2.75085
-6.07	1.1818	-0.43343	0.24994	-0.42096	3.00602	-2.87433
-6.06	1.25237	-0.43397	0.23801	-0.38457	3.09238	-2.99342
-6.05	1.33173	-0.43737	0.22884	-0.35153	3.16955	-3.10677
-6.04	1.42002	-0.44374	0.22241	-0.32176	3.23673	-3.21308
-6.03	1.51734	-0.45322	0.21872	-0.29511	3.29317	-3.3111
-6.02	1.62374	-0.46591	0.21777	-0.27144	3.33827	-3.39967
-6.01	1.73918	-0.48191	0.2196	-0.25061	3.37153	-3.47771
-6	1.86355	-0.50132	0.22426	-0.23244	3.39257	-3.54426
-5.99	1.99668	-0.52422	0.23185	-0.21678	3.40117	-3.59848
-5.98	2.13828	-0.55069	0.24248	-0.20345	3.39724	-3.63969
-5.97	2.28802	-0.58081	0.25632	-0.19229	3.38083	-3.66737
-5.96	2.44542	-0.61463	0.27355	-0.18314	3.35212	-3.68114
-5.95	2.60995	-0.65221	0.29442	-0.17583	3.31145	-3.68081
-5.94	2.78094	-0.69361	0.31921	-0.17023	3.25928	-3.66636
-5.93	2.95764	-0.73886	0.34822	-0.16619	3.19619	-3.63794
-5.92	3.13921	-0.788	0.38184	-0.16356	3.12287	-3.59585
-5.91	3.32467	-0.84105	0.42047	-0.16224	3.04013	-3.54058
-5.9	3.513	-0.89804	0.46456	-0.1621	2.94884	-3.47275
-5.89	3.70304	-0.95895	0.5146	-0.16304	2.84994	-3.3931
-5.88	3.89358	-1.02377	0.57111	-0.16496	2.74445	-3.30253
-5.87	4.08333	-1.09247	0.63463	-0.16778	2.6334	-3.20201
-5.86	4.27094	-1.16499	0.70575	-0.17141	2.51785	-3.09262
-5.85	4.45503	-1.24125	0.78505	-0.17578	2.39887	-2.97547
-5.84	4.63418	-1.32115	0.8731	-0.18083	2.2775	-2.85176
-5.83	4.80696	-1.40454	0.97049	-0.1865	2.15477	-2.7227
-5.82	4.97195	-1.49124	1.07776	-0.19273	2.03165	-2.58948
-5.81	5.12778	-1.58105	1.19544	-0.19946	1.90908	-2.45333
-5.8	5.27311	-1.6737	1.32397	-0.20664	1.78792	-2.3154
-5.79	5.40668	-1.7689	1.46376	-0.21423	1.66897	-2.17683
-5.78	5.52731	-1.8663	1.61508	-0.22217	1.55292	-2.03869
-5.77	5.63396	-1.9655	1.77813	-0.23041	1.44043	-1.90198
-5.76	5.72569	-2.06605	1.95296	-0.23891	1.33201	-1.76761
-5.75	5.80172	-2.16747	2.13951	-0.24759	1.22813	-1.63641
-5.74	5.86143	-2.2692	2.3375	-0.25641	1.12914	-1.50912
-5.73	5.90438	-2.37067	2.54653	-0.2653	1.03534	-1.38636
-5.72	5.93029	-2.47124	2.76598	-0.27419	0.9469	-1.26868
-5.71	5.93908	-2.57025	2.99504	-0.28303	0.86394	-1.1565
-5.7	5.93084	-2.66701	3.23267	-0.29173	0.78652	-1.05016
-5.69	5.90587	-2.7608	3.47767	-0.30024	0.7146	-0.94991
-5.68	5.86462	-2.85088	3.72859	-0.30846	0.6481	-0.85591
-5.67	5.80773	-2.93653	3.98379	-0.31634	0.58689	-0.76821
-5.66	5.73599	-3.01702	4.24144	-0.32379	0.5308	-0.68682
-5.65	5.65032	-3.09164	4.49955	-0.33075	0.47961	-0.61167
-5.64	5.55177	-3.15969	4.75596	-0.33714	0.43308	-0.54262
-5.63	5.44149	-3.22055	5.00839	-0.34292	0.39094	-0.47949
-5.62	5.32074	-3.27361	5.25448	-0.34802	0.35292	-0.42206
-5.61	5.19079	-3.31836	5.49179	-0.35239	0.31872	-0.37007
-5.6	5.05299	-3.35433	5.71787	-0.356	0.28807	-0.32322
-5.59	4.90867	-3.38116	5.9303	-0.35883	0.26068	-0.28122
-5.58	4.75918	-3.39855	6.12671	-0.36086	0.23627	-0.24374
-5.57	4.60583	-3.40633	6.30485	-0.36209	0.21456	-0.21046
-5.56	4.44987	-3.40441	6.4626	-0.36254	0.19531	-0.18105
-5.55	4.29251	-3.3928	6.59807	-0.36223	0.17829	-0.15519
-5.54	4.13485	-3.37162	6.70955	-0.36122	0.16328	-0.13256
-5.53	3.97792	-3.34112	6.79563	-0.35956	0.15007	-0.11286
-5.52	3.82264	-3.3016	6.8552	-0.35734	0.13851	-0.0958
-5.51	3.66983	-3.2535	6.88745	-0.35465	0.12843	-0.08111
-5.5	3.5202	-3.19733	6.89191	-0.3516	0.1197	-0.06853
-5.49	3.37433	-3.13368	6.86847	-0.34831	0.11221	-0.05784
-5.48	3.2327	-3.0632	6.81737	-0.34493	0.10589	-0.0488
-5.47	3.0957	-2.98662	6.73917	-0.34161	0.10064	-0.04122
-5.46	2.9636	-2.90469	6.63482	-0.33852	0.09644	-0.03494
-5.45	2.83658	-2.81822	6.50553	-0.33583	0.09323	-0.02978
-5.44	2.71475	-2.72801	6.35285	-0.33375	0.091	-0.0256
-5.43	2.59813	-2.63489	6.17856	-0.33247	0.08975	-0.02229
-5.42	2.48668	-2.53967	5.98469	-0.33219	0.08949	-0.01973
-5.41	2.38032	-2.44314	5.77344	-0.33315	0.09023	-0.01782
-5.4	2.27891	-2.34605	5.54716	-0.33557	0.09199	-0.0165
-5.39	2.18229	-2.24913	5.30831	-0.33968	0.09482	-0.01569
-5.38	2.09029	-2.15304	5.05939	-0.34573	0.09874	-0.01533
-5.37	2.00269	-2.0584	4.80291	-0.35397	0.1038	-0.01539
-5.36	1.91929	-1.96574	4.54137	-0.36465	0.11004	-0.01582
-5.35	1.83988	-1.87554	4.27719	-0.37805	0.1175	-0.0166
-5.34	1.76427	-1.78822	4.01267	-0.39443	0.12622	-0.0177
-5.33	1.69226	-1.7041	3.74998	-0.41408	0.13624	-0.01912
-5.32	1.62367	-1.62345	3.49114	-0.43728	0.14758	-0.02085
-5.31	1.55835	-1.54647	3.23797	-0.46433	0.16027	-0.02288
-5.3	1.49613	-1.47329	2.99207	-0.49554	0.17432	-0.02522
-5.29	1.43689	-1.404	2.75484	-0.5312	0.18974	-0.02788
-5.28	1.38051	-1.3386	2.52747	-0.57164	0.20651	-0.03086
-5.27	1.32689	-1.27709	2.31091	-0.61718	0.22462	-0.03418
-5.26	1.27596	-1.21938	2.10588	-0.66813	0.24403	-0.03786
-5.25	1.22763	-1.16539	1.91293	-0.72482	0.26471	-0.04192
-5.24	1.18186	-1.11499	1.73237	-0.78756	0.28658	-0.04637
-5.23	1.13862	-1.06803	1.56435	-0.85665	0.30957	-0.05125
-5.22	1.09786	-1.02436	1.40883	-0.9324	0.3336	-0.05658
-5.21	1.05958	-0.98381	1.26563	-1.01506	0.35857	-0.06239
-5.2	1.02379	-0.94622	1.13445	-1.10488	0.38436	-0.0687
-5.19	0.99049	-0.91141	1.01487	-1.20208	0.41085	-0.07555
-5.18	0.95973	-0.87924	0.90638	-1.30681	0.43793	-0.08296
-5.17	0.93155	-0.84954	0.80838	-1.4192	0.46544	-0.09096
-5.16	0.90603	-0.82219	0.72026	-1.5393	0.49325	-0.09957
-5.15	0.88325	-0.79706	0.64133	-1.66709	0.52122	-0.10884
-5.14	0.86334	-0.77402	0.57092	-1.80247	0.54922	-0.11878
-5.13	0.84644	-0.75299	0.50831	-1.94525	0.57712	-0.12942
-5.12	0.83271	-0.73389	0.45283	-2.09516	0.60479	-0.14079
-5.11	0.82235	-0.71663	0.40379	-2.2518	0.63213	-0.15291
-5.1	0.81558	-0.70115	0.36057	-2.41467	0.65905	-0.16582
-5.09	0.81266	-0.68741	0.32253	-2.58315	0.68547	-0.17953
-5.08	0.81387	-0.67536	0.2891	-2.7565	0.71134	-0.19407
-5.07	0.81953	-0.66497	0.25975	-2.93386	0.73664	-0.20947
-5.06	0.82998	-0.6562	0.23399	-3.11424	0.76136	-0.22577
-5.05	0.84557	-0.64904	0.21137	-3.29655	0.78553	-0.243
-5.04	0.8667	-0.64346	0.19148	-3.47957	0.80921	-0.26119
-5.03	0.89376	-0.63945	0.17397	-3.662	0.83248	-0.28041
-5.02	0.92717	-0.637	0.15852	-3.84243	0.85544	-0.30069
-5.01	0.96733	-0.6361	0.14484	-4.01941	0.87823	-0.32212
-5	1.01467	-0.63675	0.13269	-4.19138	0.90101	-0.34475
-4.99	1.06958	-0.63895	0.12187	-4.3568	0.92394	-0.36868
-4.98	1.13243	-0.64273	0.11218	-4.51409	0.94722	-0.394
-4.97	1.20356	-0.64811	0.10349	-4.66167	0.97104	-0.42082
-4.96	1.28329	-0.65514	0.09565	-4.79802	0.99559	-0.44927
-4.95	1.37184	-0.66386	0.08856	-4.92167	1.02109	-0.4795
-4.94	1.4694	-0.67436	0.08214	-5.03122	1.04771	-0.51164
-4.93	1.57607	-0.68673	0.07629	-5.12541	1.07563	-0.54586
-4.92	1.69184	-0.70111	0.07097	-5.2031	1.105	-0.58234
-4.91	1.81663	-0.71764	0.0661	-5.26332	1.13594	-0.62125
-4.9	1.95023	-0.73652	0.06166	-5.30525	1.16854	-0.66279
-4.89	2.09229	-0.75794	0.0576	-5.32831	1.20284	-0.70713
-4.88	2.24237	-0.78218	0.0539	-5.33209	1.23887	-0.75446
-4.87	2.39985	-0.8095	0.05051	-5.31641	1.27656	-0.80495
-4.86	2.56401	-0.84022	0.04741	-5.28133	1.31583	-0.85876
-4.85	2.73395	-0.87468	0.04459	-5.2271	1.35653	-0.91603
-4.84	2.90865	-0.91326	0.04201	-5.15422	1.39846	-0.97687
-4.83	3.08695	-0.95636	0.03966	-5.0634	1.44136	-1.04136
-4.82	3.26757	-1.00438	0.03753	-4.95554	1.48495	-1.10954
-4.81	3.44909	-1.05775	0.03558	-4.83173	1.52887	-1.18139
-4.8	3.62999	-1.11691	0.0338	-4.69322	1.57274	-1.25687
-4.79	3.80868	-1.18226	0.03218	-4.54141	1.61614	-1.33584
-4.78	3.98348	-1.25421	0.0307	-4.37783	1.65861	-1.41815
-4.77	4.15266	-1.33314	0.02934	-4.20408	1.6997	-1.50354
-4.76	4.3145	-1.41939	0.02809	-4.02184	1.73891	-1.59171
-4.75	4.46725	-1.51323	0.02693	-3.83281	1.77579	-1.68229
-4.74	4.60921	-1.61489	0.02585	-3.63871	1.80985	-1.77485
-4.73	4.73876	-1.7245	0.02484	-3.44123	1.84065	-1.86887
-4.72	4.85434	-1.8421	0.02389	-3.24205	1.86776	-1.9638
-4.71	4.95454	-1.96763	0.02298	-3.04273	1.89081	-2.05903
-4.7	5.03807	-2.10094	0.02212	-2.84478	1.90947	-2.1539
-4.69	5.10385	-2.2417	0.02129	-2.64958	1.92345	-2.24772
-4.68	5.15097	-2.38951	0.02049	-2.45842	1.93253	-2.33977
-4.67	5.17873	-2.54379	0.01971	-2.27242	1.93659	-2.42932
-4.66	5.18669	-2.70383	0.01895	-2.09258	1.93553	-2.51564
-4.65	5.17461	-2.86879	0.0182	-1.91976	1.92938	-2.59799
-4.64	5.14255	-3.03768	0.01747	-1.75465	1.91822	-2.67568
-4.63	5.09076	-3.20938	0.01676	-1.59781	1.9022	-2.74805
-4.62	5.01978	-3.38266	0.01605	-1.44965	1.88158	-2.81448
-4.61	4.93037	-3.55614	0.01537	-1.31046	1.85666	-2.87442
-4.6	4.8235	-3.72839	0.0147	-1.18038	1.82784	-2.92739
-4.59	4.70036	-3.89786	0.01405	-1.05946	1.79556	-2.97299
-4.58	4.56232	-4.06296	0.01341	-0.9476	1.76032	-3.01092
-4.57	4.41091	-4.22207	0.0128	-0.84466	1.72268	-3.04097
-4.56	4.24779	-4.37354	0.01222	-0.75038	1.68322	-3.06302
-4.55	4.07471	-4.51575	0.01166	-0.66444	1.64256	-3.07707
-4.54	3.89351	-4.64711	0.01113	-0.58649	1.60133	-3.0832
-4.53	3.70606	-4.76612	0.01064	-0.51609	1.56015	-3.08163
-4.52	3.51425	-4.87135	0.01018	-0.45281	1.51966	-3.07263
-4.51	3.31994	-4.96152	0.00977	-0.39619	1.48047	-3.05657
-4.5	3.12496	-5.03548	0.0094	-0.34573	1.44314	-3.03393
-4.49	2.93107	-5.09225	0.00909	-0.30097	1.40821	-3.00522
-4.48	2.73992	-5.13105	0.00884	-0.26142	1.37617	-2.97104
-4.47	2.55308	-5.1513	0.00864	-0.22663	1.34745	-2.93202
-4.46	2.37197	-5.15265	0.00852	-0.19614	1.32239	-2.88881
-4.45	2.19789	-5.13497	0.00848	-0.16954	1.30129	-2.84211
-4.44	2.032	-5.09836	0.00853	-0.14641	1.28435	-2.79261
-4.43	1.87529	-5.04316	0.00868	-0.1264	1.27171	-2.74099
-4.42	1.72861	-4.96993	0.00893	-0.10914	1.26341	-2.6879
-4.41	1.59269	-4.87946	0.00931	-0.09432	1.25942	-2.63396
-4.4	1.46806	-4.77272	0.00983	-0.08165	1.25962	-2.57977
-4.39	1.35515	-4.6509	0.0105	-0.07088	1.26383	-2.52583
-4.38	1.25425	-4.51534	0.01135	-0.06177	1.27179	-2.47261
-4.37	1.16552	-4.36753	0.01238	-0.05411	1.28318	-2.42049
-4.36	1.08901	-4.20906	0.01362	-0.04772	1.29761	-2.36979
-4.35	1.02468	-4.04164	0.01509	-0.04244	1.31465	-2.32073
-4.34	0.97236	-3.86701	0.01682	-0.03814	1.33384	-2.27348
-4.33	0.93185	-3.68698	0.01883	-0.0347	1.35469	-2.2281
-4.32	0.90282	-3.50331	0.02114	-0.03201	1.37667	-2.18459
-4.31	0.88491	-3.31779	0.02378	-0.02999	1.39928	-2.14289
-4.3	0.8777	-3.13213	0.02678	-0.02857	1.42198	-2.10284
-4.29	0.88069	-2.94795	0.03017	-0.02769	1.44428	-2.06426
-4.28	0.89337	-2.76681	0.03397	-0.0273	1.4657	-2.0269
-4.27	0.91516	-2.59012	0.03822	-0.02736	1.48579	-1.99047
-4.26	0.94546	-2.41917	0.04294	-0.02782	1.50414	-1.95466
-4.25	0.98363	-2.25511	0.04816	-0.02868	1.5204	-1.91913
-4.24	1.02901	-2.09891	0.05391	-0.02989	1.53427	-1.88355
-4.23	1.08089	-1.9514	0.06023	-0.03144	1.54549	-1.84757
-4.22	1.13856	-1.81323	0.06714	-0.03331	1.55389	-1.81087
-4.21	1.20127	-1.6849	0.07468	-0.03548	1.55935	-1.77314
-4.2	1.26826	-1.56673	0.08289	-0.03793	1.56181	-1.73411
-4.19	1.33877	-1.45889	0.0918	-0.04065	1.56128	-1.69355
-4.18	1.41201	-1.36141	0.10145	-0.04362	1.55783	-1.65125
-4.17	1.4872	-1.27417	0.1119	-0.04681	1.55158	-1.60709
-4.16	1.56356	-1.19691	0.12321	-0.0502	1.5427	-1.56096
-4.15	1.64033	-1.12929	0.13544	-0.05378	1.53142	-1.51283
-4.14	1.71675	-1.07084	0.14866	-0.05751	1.51798	-1.46272
-4.13	1.7921	-1.02102	0.16299	-0.06136	1.50267	-1.4107
-4.12	1.86572	-0.9792	0.17851	-0.06531	1.4858	-1.35689
-4.11	1.93698	-0.94472	0.19538	-0.06931	1.46767	-1.30146
-4.1	2.0053	-0.91684	0.21373	-0.07334	1.44862	-1.24462
-4.09	2.0702	-0.89484	0.23376	-0.07736	1.42895	-1.18663
-4.08	2.13127	-0.87793	0.25568	-0.08134	1.40896	-1.12775
-4.07	2.18819	-0.86537	0.27972	-0.08522	1.38894	-1.06829
-4.06	2.24075	-0.8564	0.30618	-0.08898	1.36913	-1.00856
-4.05	2.28884	-0.85028	0.33536	-0.09257	1.34974	-0.9489
-4.04	2.33248	-0.84631	0.36762	-0.09596	1.33097	-0.88962
-4.03	2.37181	-0.84383	0.40336	-0.09911	1.31294	-0.83105
-4.02	2.40709	-0.8422	0.44301	-0.10198	1.29574	-0.77351
-4.01	2.43872	-0.84087	0.48706	-0.10455	1.27942	-0.71729
-4	2.4672	-0.83931	0.53601	-0.10678	1.26397	-0.66265
-3.99	2.49316	-0.83706	0.59041	-0.10864	1.24936	-0.60984
-3.98	2.51736	-0.83374	0.65085	-0.11013	1.23548	-0.55908
-3.97	2.54063	-0.82902	0.71793	-0.11121	1.22223	-0.51056
-3.96	2.56392	-0.82261	0.79225	-0.11187	1.20943	-0.46442
-3.95	2.58822	-0.81432	0.87446	-0.11212	1.19692	-0.42078
-3.94	2.61461	-0.804	0.96516	-0.11193	1.18448	-0.37973
-3.93	2.64417	-0.79155	1.06497	-0.11132	1.17189	-0.34131
-3.92	2.67801	-0.77695	1.17446	-0.11029	1.15893	-0.30554
-3.91	2.71724	-0.7602	1.29415	-0.10885	1.14538	-0.27242
-3.9	2.76291	-0.74137	1.42453	-0.10703	1.13103	-0.2419
-3.89	2.81602	-0.72056	1.56596	-0.10483	1.11568	-0.21393
-3.88	2.87749	-0.69791	1.71876	-0.10228	1.09915	-0.18843
-3.87	2.94812	-0.67357	1.88311	-0.09941	1.0813	-0.16529
-3.86	3.02857	-0.64776	2.05905	-0.09625	1.06201	-0.14442
-3.85	3.11934	-0.62066	2.2465	-0.09284	1.04121	-0.12567
-3.84	3.22078	-0.59252	2.4452	-0.0892	1.01885	-0.10894
-3.83	3.333	-0.56355	2.65472	-0.08537	0.99496	-0.09407
-3.82	3.45594	-0.53401	2.87447	-0.08139	0.96956	-0.08093
-3.81	3.58928	-0.50411	3.10362	-0.0773	0.94277	-0.0694
-3.8	3.73251	-0.4741	3.3412	-0.07313	0.91472	-0.05933
-3.79	3.88487	-0.44418	3.58599	-0.06892	0.88557	-0.05061
-3.78	4.04537	-0.41458	3.8366	-0.0647	0.85555	-0.04309
-3.77	4.21281	-0.38547	4.09145	-0.06051	0.82489	-0.03669
-3.76	4.38578	-0.35704	4.34879	-0.05636	0.79388	-0.03129
-3.75	4.56266	-0.32945	4.60669	-0.0523	0.7628	-0.02679
-3.74	4.7417	-0.30282	4.8631	-0.04834	0.73196	-0.02311
-3.73	4.92095	-0.27727	5.11582	-0.04452	0.7017	-0.02019
-3.72	5.0984	-0.25291	5.3626	-0.04083	0.67234	-0.01795
-3.71	5.27192	-0.2298	5.6011	-0.03731	0.6442	-0.01635
-3.7	5.43935	-0.20799	5.82898	-0.03397	0.6176	-0.01535
-3.69	5.59851	-0.18754	6.04389	-0.03081	0.59285	-0.01493
-3.68	5.74728	-0.16844	6.24357	-0.02784	0.57025	-0.01507
-3.67	5.88358	-0.15071	6.42581	-0.02508	0.55004	-0.01576
-3.66	6.00545	-0.13433	6.58855	-0.02251	0.53247	-0.01701
-3.65	6.11108	-0.11928	6.7299	-0.02015	0.51774	-0.01885
-3.64	6.19885	-0.10552	6.84817	-0.01799	0.50603	-0.0213
-3.63	6.26736	-0.09301	6.94189	-0.01604	0.49745	-0.0244
-3.62	6.31545	-0.08169	7.00988	-0.01428	0.49209	-0.0282
-3.61	6.34224	-0.07149	7.05123	-0.01271	0.49002	-0.03276
-3.6	6.34715	-0.06237	7.06535	-0.01134	0.49123	-0.03816
-3.59	6.32991	-0.05426	7.05197	-0.01015	0.49567	-0.04446
-3.58	6.29056	-0.04708	7.01113	-0.00915	0.50329	-0.05175
-3.57	6.22949	-0.04078	6.94323	-0.00833	0.51394	-0.06012
-3.56	6.14738	-0.03529	6.84895	-0.0077	0.52747	-0.06967
-3.55	6.04525	-0.03055	6.72932	-0.00725	0.54369	-0.08049
-3.54	5.92443	-0.02651	6.58565	-0.007	0.56234	-0.09269
-3.53	5.78649	-0.0231	6.4195	-0.00694	0.58318	-0.10637
-3.52	5.63332	-0.02029	6.23269	-0.0071	0.6059	-0.12163
-3.51	5.467	-0.01803	6.02724	-0.0075	0.63018	-0.13857
-3.5	5.28982	-0.0163	5.80534	-0.00814	0.65568	-0.15727
-3.49	5.10425	-0.01506	5.5693	-0.00908	0.68205	-0.17782
-3.48	4.91289	-0.0143	5.32153	-0.01034	0.70891	-0.20028
-3.47	4.71844	-0.01401	5.06449	-0.01197	0.7359	-0.22471
-3.46	4.52363	-0.0142	4.80064	-0.01403	0.76263	-0.25114
-3.45	4.33126	-0.01488	4.53243	-0.0166	0.78874	-0.27959
-3.44	4.14409	-0.01606	4.26221	-0.01975	0.81386	-0.31006
-3.43	3.96483	-0.0178	3.99227	-0.02359	0.83764	-0.3425
-3.42	3.79611	-0.02014	3.72473	-0.02824	0.85976	-0.37687
-3.41	3.64046	-0.02313	3.46158	-0.03384	0.87992	-0.41306
-3.4	3.50026	-0.02688	3.20463	-0.04054	0.89782	-0.45095
-3.39	3.37773	-0.03146	2.95548	-0.04854	0.91324	-0.49038
-3.38	3.27489	-0.03699	2.71554	-0.05805	0.92595	-0.53118
-3.37	3.19355	-0.04361	2.48601	-0.06931	0.93577	-0.57311
-3.36	3.13531	-0.05147	2.26786	-0.08261	0.94259	-0.61592
-3.35	3.10149	-0.06075	2.06186	-0.09824	0.94629	-0.65933
-3.34	3.09319	-0.07165	1.86858	-0.11657	0.94683	-0.70303
-3.33	3.1112	-0.08437	1.68837	-0.13797	0.94419	-0.74667
-3.32	3.15605	-0.09918	1.52142	-0.16288	0.93841	-0.7899
-3.31	3.22798	-0.11632	1.36774	-0.19174	0.92954	-0.83236
-3.3	3.32693	-0.13611	1.22717	-0.22508	0.91769	-0.87365
-3.29	3.45254	-0.15885	1.09944	-0.26343	0.90299	-0.91338
-3.28	3.60414	-0.18488	0.98415	-0.30737	0.88562	-0.95117
-3.27	3.78077	-0.21455	0.88081	-0.3575	0.86576	-0.98664
-3.26	3.98118	-0.24823	0.78882	-0.41447	0.84363	-1.01942
-3.25	4.20382	-0.28631	0.70754	-0.47893	0.81947	-1.04917
-3.24	4.44686	-0.32919	0.63629	-0.55156	0.79351	-1.07556
-3.23	4.7082	-0.37726	0.57435	-0.63302	0.76602	-1.09832
-3.22	4.98551	-0.4309	0.52096	-0.72399	0.73726	-1.11718
-3.21	5.27621	-0.49052	0.4754	-0.82511	0.70748	-1.13195
-3.2	5.57754	-0.55648	0.43692	-0.937	0.67695	-1.14247
-3.19	5.88655	-0.62912	0.4048	-1.06022	0.64591	-1.14863
-3.18	6.2002	-0.70874	0.37835	-1.19529	0.6146	-1.15037
-3.17	6.51531	-0.79562	0.35691	-1.34262	0.58325	-1.14769
-3.16	6.82867	-0.88997	0.33985	-1.50253	0.55207	-1.14064
-3.15	7.13708	-0.99193	0.32659	-1.67524	0.52124	-1.12933
-3.14	7.43738	-1.10158	0.31658	-1.86082	0.49095	-1.11391
-3.13	7.72649	-1.21893	0.30934	-2.05919	0.46135	-1.09458
-3.12	8.00151	-1.34388	0.30443	-2.27012	0.43256	-1.07158
-3.11	8.25973	-1.47625	0.30143	-2.49319	0.40471	-1.04521
-3.1	8.49868	-1.61577	0.30002	-2.72779	0.37788	-1.01577
-3.09	8.71619	-1.76203	0.29989	-2.97314	0.35216	-0.98363
-3.08	8.91043	-1.91456	0.30078	-3.22822	0.32761	-0.94914
-3.07	9.07993	-2.07276	0.30249	-3.49184	0.30427	-0.91269
-3.06	9.22363	-2.23595	0.30486	-3.7626	0.28217	-0.87468
-3.05	9.34088	-2.40332	0.30775	-4.03891	0.26134	-0.8355
-3.04	9.43145	-2.57402	0.31109	-4.31899	0.24179	-0.79554
-3.03	9.49554	-2.74708	0.31483	-4.60091	0.22352	-0.7552
-3.02	9.53379	-2.9215	0.31893	-4.88259	0.20653	-0.71483
-3.01	9.54723	-3.0962	0.32343	-5.16185	0.19081	-0.67479
-3	9.53724	-3.2701	0.32835	-5.4364	0.17637	-0.6354
-2.99	9.50558	-3.44208	0.33376	-5.70389	0.16319	-0.59696
-2.98	9.45426	-3.61105	0.33973	-5.96199	0.15126	-0.55973
-2.97	9.38556	-3.77591	0.34636	-6.20833	0.14059	-0.52395
-2.96	9.30193	-3.93566	0.35376	-6.44064	0.13117	-0.48981
-2.95	9.20594	-4.08931	0.36203	-6.65672	0.12299	-0.45748
-2.94	9.10021	-4.23599	0.37129	-6.85453	0.11608	-0.42708
-2.93	8.98736	-4.37494	0.38165	-7.03216	0.11044	-0.39871
-2.92	8.86993	-4.50549	0.39322	-7.18796	0.10608	-0.37243
-2.91	8.75034	-4.62714	0.40609	-7.32048	0.10302	-0.34825
-2.9	8.63079	-4.7395	0.42034	-7.42856	0.10129	-0.32618
-2.89	8.51327	-4.84235	0.43605	-7.51133	0.10091	-0.30618
-2.88	8.39947	-4.93562	0.45326	-7.56824	0.1019	-0.2882
-2.87	8.29077	-5.01941	0.47198	-7.59904	0.10431	-0.27215
-2.86	8.18822	-5.09393	0.49221	-7.60386	0.10814	-0.25793
-2.85	8.09248	-5.15958	0.51392	-7.58311	0.11344	-0.24542
-2.84	8.00388	-5.21686	0.53704	-7.53757	0.12021	-0.23451
-2.83	7.92239	-5.26638	0.56147	-7.46831	0.12849	-0.22504
-2.82	7.84763	-5.30888	0.5871	-7.3767	0.13828	-0.21687
-2.81	7.77891	-5.34514	0.61375	-7.26439	0.14958	-0.20985
-2.8	7.71525	-5.37601	0.64123	-7.13325	0.16239	-0.20383
-2.79	7.65544	-5.40235	0.66934	-6.98536	0.17668	-0.19866
-2.78	7.59805	-5.42506	0.69783	-6.82297	0.19242	-0.19418
-2.77	7.54153	-5.44497	0.72642	-6.64846	0.20957	-0.19027
-2.76	7.4842	-5.46288	0.75484	-6.46426	0.22805	-0.18679
-2.75	7.42434	-5.47954	0.78277	-6.27286	0.24779	-0.18361
-2.74	7.36026	-5.49557	0.8099	-6.07673	0.26868	-0.18062
-2.73	7.29029	-5.51151	0.83591	-5.87827	0.2906	-0.17771
-2.72	7.21291	-5.52774	0.86048	-5.6798	0.31342	-0.1748
-2.71	7.12671	-5.54452	0.8833	-5.4835	0.33697	-0.17181
-2.7	7.03049	-5.56197	0.90405	-5.29136	0.36109	-0.16867
-2.69	6.92326	-5.58005	0.92245	-5.10519	0.38558	-0.16533
-2.68	6.80427	-5.59855	0.93824	-4.92656	0.41024	-0.16175
-2.67	6.67305	-5.61715	0.95117	-4.75678	0.43484	-0.1579
-2.66	6.52939	-5.63537	0.96103	-4.59693	0.45916	-0.15377
-2.65	6.37338	-5.65261	0.96766	-4.44778	0.48298	-0.14935
-2.64	6.20538	-5.66815	0.97091	-4.30984	0.50604	-0.14464
-2.63	6.02604	-5.6812	0.9707	-4.18337	0.52811	-0.13966
-2.62	5.83625	-5.6909	0.96699	-4.06835	0.54897	-0.13442
-2.61	5.63716	-5.69632	0.95976	-3.96452	0.56838	-0.12895
-2.6	5.43016	-5.69653	0.94907	-3.87139	0.58612	-0.12328
-2.59	5.21682	-5.69061	0.93499	-3.78827	0.60201	-0.11745
-2.58	4.99893	-5.67764	0.91767	-3.71431	0.61586	-0.1115
-2.57	4.77841	-5.65676	0.89728	-3.64849	0.6275	-0.10547
-2.56	4.55731	-5.6272	0.87402	-3.58969	0.63681	-0.09939
-2.55	4.33781	-5.58826	0.84814	-3.5367	0.64369	-0.09332
-2.54	4.12217	-5.53937	0.81991	-3.48827	0.64804	-0.08729
-2.53	3.91272	-5.48005	0.78963	-3.44312	0.64983	-0.08133
-2.52	3.71183	-5.40999	0.75761	-3.39999	0.64903	-0.07549
-2.51	3.52191	-5.329	0.72418	-3.35764	0.64567	-0.0698
-2.5	3.3454	-5.23705	0.68968	-3.31493	0.63978	-0.06429
-2.49	3.18474	-5.13426	0.65445	-3.27079	0.63144	-0.05898
-2.48	3.04236	-5.02089	0.61882	-3.22425	0.62076	-0.0539
-2.47	2.92071	-4.89734	0.58314	-3.17447	0.60787	-0.04907
-2.46	2.82219	-4.76415	0.54771	-3.12076	0.5929	-0.04449
-2.45	2.7492	-4.62199	0.51285	-3.06256	0.57605	-0.04019
-2.44	2.70412	-4.47161	0.47884	-2.99945	0.5575	-0.03617
-2.43	2.68926	-4.3139	0.44595	-2.93117	0.53744	-0.03243
-2.42	2.70691	-4.14978	0.41442	-2.85762	0.51611	-0.02897
-2.41	2.75928	-3.98028	0.38448	-2.77881	0.4937	-0.02579
-2.4	2.84849	-3.80644	0.35631	-2.6949	0.47046	-0.02288
-2.39	2.97658	-3.62935	0.33009	-2.60617	0.44659	-0.02025
-2.38	3.14545	-3.45009	0.30597	-2.51299	0.42232	-0.01788
-2.37	3.35683	-3.26975	0.28408	-2.41585	0.39786	-0.01576
-2.36	3.61227	-3.08938	0.26452	-2.31528	0.3734	-0.01388
-2.35	3.91308	-2.91002	0.24737	-2.21189	0.34914	-0.01223
-2.34	4.26029	-2.73263	0.2327	-2.10635	0.32525	-0.01079
-2.33	4.65462	-2.55813	0.22058	-1.99932	0.30189	-0.00957
-2.32	5.09642	-2.38735	0.21103	-1.8915	0.27919	-0.00854
-2.31	5.58562	-2.22107	0.2041	-1.78358	0.25729	-0.00769
-2.3	6.12169	-2.05995	0.19982	-1.67621	0.23628	-0.00702
-2.29	6.70361	-1.90459	0.19819	-1.57005	0.21626	-0.00652
-2.28	7.32981	-1.75549	0.19923	-1.4657	0.19728	-0.00618
-2.27	7.99814	-1.61305	0.20296	-1.36372	0.17941	-0.00599
-2.26	8.70587	-1.47759	0.20939	-1.2646	0.16267	-0.00595
-2.25	9.44966	-1.34934	0.21853	-1.16879	0.14708	-0.00604
-2.24	10.2255	-1.22845	0.23039	-1.07666	0.13265	-0.00628
-2.23	11.0289	-1.11497	0.24498	-0.98855	0.11936	-0.00665
-2.22	11.8547	-1.00892	0.2623	-0.90468	0.10719	-0.00715
-2.21	12.6972	-0.9102	0.28238	-0.82526	0.09612	-0.00778
-2.2	13.5502	-0.8187	0.3052	-0.75041	0.0861	-0.00854
-2.19	14.4071	-0.73423	0.33076	-0.6802	0.07707	-0.00942
-2.18	15.2609	-0.65655	0.35905	-0.61464	0.069	-0.01043
-2.17	16.1044	-0.58539	0.39006	-0.5537	0.06182	-0.01157
-2.16	16.9304	-0.52047	0.42375	-0.4973	0.05547	-0.01282
-2.15	17.7312	-0.46146	0.46006	-0.44533	0.04989	-0.01419
-2.14	18.4995	-0.40801	0.49893	-0.39764	0.04501	-0.01568
-2.13	19.2282	-0.35979	0.54027	-0.35405	0.04076	-0.01728
-2.12	19.9104	-0.31643	0.58396	-0.31437	0.0371	-0.01897
-2.11	20.5395	-0.27758	0.62986	-0.27839	0.03394	-0.02077
-2.1	21.1095	-0.24289	0.67781	-0.24588	0.03125	-0.02265
-2.09	21.6151	-0.21202	0.72758	-0.21662	0.02896	-0.02461
-2.08	22.0516	-0.18465	0.77897	-0.19037	0.02701	-0.02664
-2.07	22.415	-0.16044	0.83168	-0.16691	0.02537	-0.02871
-2.06	22.7024	-0.13911	0.88542	-0.146	0.02398	-0.03083
-2.05	22.9114	-0.12036	0.93986	-0.12743	0.02281	-0.03296
-2.04	23.0409	-0.10394	0.99463	-0.11099	0.02182	-0.0351
-2.03	23.0903	-0.08961	1.04933	-0.09647	0.02097	-0.03723
-2.02	23.0602	-0.07712	1.10354	-0.08368	0.02025	-0.03932
-2.01	22.9519	-0.06629	1.15682	-0.07245	0.01963	-0.04135
-2	22.7676	-0.05693	1.2087	-0.06262	0.01909	-0.04331
-1.99	22.5102	-0.04886	1.25873	-0.05403	0.01861	-0.04518
-1.98	22.1835	-0.04195	1.30642	-0.04654	0.01819	-0.04693
-1.97	21.7916	-0.03607	1.3513	-0.04003	0.01781	-0.04855
-1.96	21.3394	-0.0311	1.39291	-0.03439	0.01748	-0.05002
-1.95	20.8322	-0.02696	1.4308	-0.0295	0.01721	-0.05132
-1.94	20.2754	-0.02356	1.46456	-0.02529	0.01698	-0.05244
-1.93	19.6751	-0.02087	1.49381	-0.02168	0.01682	-0.05337
-1.92	19.0373	-0.01883	1.5182	-0.01858	0.01674	-0.05409
-1.91	18.3682	-0.01743	1.53745	-0.01595	0.01676	-0.0546
-1.9	17.6739	-0.01667	1.55131	-0.01373	0.0169	-0.05488
-1.89	16.9605	-0.01657	1.55962	-0.01188	0.01718	-0.05495
-1.88	16.2342	-0.01718	1.56226	-0.01036	0.01765	-0.05479
-1.87	15.5008	-0.01858	1.55921	-0.00914	0.01834	-0.05441
-1.86	14.766	-0.02086	1.5505	-0.00821	0.01929	-0.05382
-1.85	14.0352	-0.02416	1.53624	-0.00754	0.02055	-0.05302
-1.84	13.3137	-0.02864	1.51662	-0.00714	0.02217	-0.05202
-1.83	12.6062	-0.03451	1.49189	-0.00701	0.02422	-0.05084
-1.82	11.9176	-0.04204	1.46239	-0.00715	0.02676	-0.04949
-1.81	11.252	-0.05154	1.4285	-0.00757	0.02987	-0.04798
-1.8	10.6136	-0.06336	1.39069	-0.00832	0.03362	-0.04634
-1.79	10.0062	-0.07796	1.34946	-0.00941	0.0381	-0.04458
-1.78	9.43313	-0.09582	1.30537	-0.0109	0.04341	-0.04272
-1.77	8.89775	-0.11756	1.25901	-0.01283	0.04964	-0.04078
-1.76	8.40296	-0.14384	1.21101	-0.01528	0.05689	-0.03878
-1.75	7.95146	-0.17544	1.16201	-0.01833	0.06529	-0.03674
-1.74	7.54565	-0.21324	1.11268	-0.02206	0.07493	-0.03468
-1.73	7.18773	-0.25825	1.06368	-0.02658	0.08594	-0.03262
-1.72	6.87957	-0.31157	1.01568	-0.03201	0.09843	-0.03058
-1.71	6.62284	-0.37444	0.96934	-0.03849	0.11253	-0.02858
-1.7	6.41887	-0.44823	0.92528	-0.04618	0.12834	-0.02663
-1.69	6.26875	-0.53444	0.88413	-0.05525	0.14597	-0.02475
-1.68	6.17325	-0.6347	0.84648	-0.0659	0.16554	-0.02297
-1.67	6.13281	-0.75076	0.81287	-0.07832	0.18713	-0.02128
-1.66	6.14755	-0.8845	0.78384	-0.09276	0.21083	-0.01972
-1.65	6.21722	-1.03791	0.75987	-0.10946	0.2367	-0.01829
-1.64	6.3412	-1.21309	0.7414	-0.1287	0.2648	-0.01701
-1.63	6.51849	-1.41221	0.72884	-0.15074	0.29516	-0.0159
-1.62	6.74767	-1.63749	0.72257	-0.17591	0.32777	-0.01496
-1.61	7.02689	-1.89122	0.72292	-0.2045	0.36263	-0.01423
-1.6	7.3539	-2.17565	0.7302	-0.23684	0.39968	-0.01372
-1.59	7.72599	-2.49303	0.74468	-0.27326	0.43885	-0.01346
-1.58	8.14003	-2.84552	0.7666	-0.3141	0.48003	-0.01346
-1.57	8.5925	-3.23518	0.7962	-0.35969	0.52308	-0.01376
-1.56	9.07943	-3.66388	0.83367	-0.41036	0.56785	-0.01438
-1.55	9.59651	-4.1333	0.8792	-0.4664	0.61411	-0.01538
-1.54	10.1391	-4.64483	0.93297	-0.52813	0.66166	-0.01677
-1.53	10.7021	-5.19957	0.99515	-0.59579	0.71023	-0.01862
-1.52	11.2805	-5.79821	1.0659	-0.66963	0.75954	-0.02097
-1.51	11.8687	-6.44102	1.14538	-0.74983	0.80931	-0.02389
-1.5	12.4612	-7.12782	1.23374	-0.83652	0.8592	-0.02743
-1.49	13.0523	-7.85785	1.33114	-0.92979	0.9089	-0.03166
-1.48	13.6364	-8.62983	1.43773	-1.02965	0.95808	-0.03667
-1.47	14.2079	-9.44186	1.55366	-1.13604	1.00639	-0.04253
-1.46	14.7614	-10.2914	1.67907	-1.24882	1.05353	-0.04933
-1.45	15.2917	-11.1753	1.8141	-1.36776	1.09916	-0.05718
-1.44	15.7939	-12.0897	1.95887	-1.49254	1.14299	-0.06615
-1.43	16.2634	-13.0301	2.11345	-1.62274	1.18474	-0.07636
-1.42	16.696	-13.9915	2.27791	-1.75786	1.22416	-0.08791
-1.41	17.0881	-14.9681	2.45226	-1.89727	1.26102	-0.10091
-1.4	17.4367	-15.9537	2.63647	-2.04028	1.29514	-0.11545
-1.39	17.739	-16.9415	2.83043	-2.18607	1.32636	-0.13164
-1.38	17.9932	-17.9244	3.03394	-2.33375	1.35456	-0.14957
-1.37	18.1977	-18.8947	3.24674	-2.48235	1.37966	-0.16933
-1.36	18.352	-19.8449	3.46841	-2.63082	1.40162	-0.191
-1.35	18.4556	-20.7668	3.69846	-2.77803	1.42042	-0.21464
-1.34	18.509	-21.6526	3.93623	-2.92283	1.43609	-0.2403
-1.33	18.5132	-22.4943	4.18092	-3.06401	1.44868	-0.26801
-1.32	18.4694	-23.2843	4.43159	-3.20036	1.45826	-0.29779
-1.31	18.3796	-24.0153	4.68711	-3.33065	1.46494	-0.3296
-1.3	18.2459	-24.6802	4.9462	-3.45367	1.46882	-0.36343
-1.29	18.071	-25.2728	5.20741	-3.56826	1.47004	-0.39918
-1.28	17.8575	-25.7874	5.46911	-3.67329	1.46871	-0.43677
-1.27	17.6085	-26.2191	5.72954	-3.7677	1.46497	-0.47605
-1.26	17.327	-26.5638	5.98677	-3.85053	1.45896	-0.51687
-1.25	17.0162	-26.8186	6.23875	-3.92093	1.45079	-0.55901
-1.24	16.6793	-26.9812	6.48334	-3.97815	1.44059	-0.60226
-1.23	16.3194	-27.0507	6.71831	-4.02159	1.42844	-0.64633
-1.22	15.9393	-27.0273	6.94138	-4.05078	1.41446	-0.69094
-1.21	15.542	-26.9121	7.15025	-4.0654	1.3987	-0.73577
-1.2	15.1299	-26.7074	7.34268	-4.06531	1.38125	-0.78047
-1.19	14.7057	-26.4166	7.51646	-4.05051	1.36214	-0.82468
-1.18	14.2715	-26.0442	7.6695	-4.02117	1.34142	-0.86801
-1.17	13.8293	-25.5955	7.79987	-3.9776	1.31912	-0.91008
-1.16	13.3809	-25.0768	7.9058	-3.92028	1.29527	-0.95051
-1.15	12.9279	-24.4952	7.98578	-3.84983	1.26989	-0.9889
-1.14	12.4717	-23.8585	8.03854	-3.76701	1.243	-1.02488
-1.13	12.0136	-23.1751	8.06312	-3.67269	1.21462	-1.05809
-1.12	11.5546	-22.4539	8.05888	-3.56783	1.1848	-1.08821
-1.11	11.0958	-21.7041	8.0255	-3.45351	1.15357	-1.11492
-1.1	10.6381	-20.9349	7.96305	-3.33085	1.12098	-1.13799
-1.09	10.1825	-20.156	7.87191	-3.20106	1.0871	-1.15717
-1.08	9.72983	-19.3767	7.75288	-3.06534	1.05201	-1.17232
-1.07	9.28102	-18.6062	7.60706	-2.92493	1.0158	-1.18331
-1.06	8.83702	-17.8534	7.43591	-2.78107	0.97859	-1.19008
-1.05	8.39882	-17.1266	7.2412	-2.63497	0.94049	-1.19264
-1.04	7.96751	-16.4339	7.02498	-2.4878	0.90167	-1.19106
-1.03	7.54422	-15.7823	6.78954	-2.3407	0.86225	-1.18545
-1.02	7.13019	-15.1784	6.5374	-2.19471	0.82243	-1.17599
-1.01	6.72671	-14.6278	6.27124	-2.05082	0.78236	-1.16293
-1	6.33516	-14.1353	5.99386	-1.90993	0.74222	-1.14654
-0.99	5.95698	-13.7047	5.70815	-1.77285	0.70221	-1.12718
-0.98	5.59365	-13.3388	5.41701	-1.64029	0.6625	-1.10521
-0.97	5.2467	-13.0394	5.12337	-1.51285	0.62328	-1.08105
-0.96	4.91767	-12.8074	4.83007	-1.39105	0.58471	-1.05514
-0.95	4.6081	-12.6426	4.53987	-1.27529	0.54697	-1.02794
-0.94	4.3195	-12.5438	4.25541	-1.16587	0.51021	-0.99993
-0.93	4.05335	-12.5089	3.97917	-1.06302	0.47457	-0.97158
-0.92	3.81107	-12.5348	3.71345	-0.96684	0.44018	-0.94336
-0.91	3.59399	-12.6176	3.46031	-0.87738	0.40715	-0.91572
-0.9	3.40335	-12.7526	3.22164	-0.79461	0.37557	-0.88911
-0.89	3.24026	-12.9345	2.99906	-0.71841	0.34551	-0.86391
-0.88	3.10572	-13.1571	2.79395	-0.64861	0.31704	-0.8405
-0.87	3.00056	-13.414	2.60746	-0.58499	0.29018	-0.81921
-0.86	2.92545	-13.6982	2.44046	-0.52729	0.26495	-0.80031
-0.85	2.88087	-14.0024	2.29362	-0.47521	0.24137	-0.78401
-0.84	2.86711	-14.3192	2.16734	-0.42841	0.2194	-0.7705
-0.83	2.88426	-14.6408	2.06181	-0.38655	0.19904	-0.75987
-0.82	2.93218	-14.9599	1.97699	-0.34927	0.18023	-0.75217
-0.81	3.01049	-15.269	1.91264	-0.3162	0.16292	-0.7474
-0.8	3.11858	-15.561	1.86833	-0.28697	0.14705	-0.74548
-0.79	3.25558	-15.829	1.84342	-0.26122	0.13256	-0.74629
-0.78	3.42034	-16.0668	1.83713	-0.23859	0.11936	-0.74964
-0.77	3.61148	-16.2686	1.84851	-0.21874	0.10738	-0.75531
-0.76	3.82731	-16.4292	1.87646	-0.20135	0.09654	-0.76302
-0.75	4.0659	-16.5441	1.91975	-0.18612	0.08675	-0.77247
-0.74	4.32506	-16.6097	1.97705	-0.17276	0.07793	-0.78329
-0.73	4.6023	-16.623	2.04688	-0.16102	0.07	-0.79514
-0.72	4.89493	-16.582	2.12772	-0.15065	0.06288	-0.80761
-0.71	5.20003	-16.4854	2.21794	-0.14144	0.0565	-0.82032
-0.7	5.51444	-16.3328	2.31586	-0.13321	0.05078	-0.83286
-0.69	5.83487	-16.1246	2.41974	-0.12578	0.04566	-0.84484
-0.68	6.15786	-15.862	2.52782	-0.119	0.04107	-0.85588
-0.67	6.47986	-15.5469	2.63833	-0.11276	0.03696	-0.86562
-0.66	6.79725	-15.182	2.74949	-0.10695	0.03328	-0.87371
-0.65	7.10639	-14.7705	2.85956	-0.10148	0.02997	-0.87987
-0.64	7.40369	-14.3162	2.96683	-0.09629	0.027	-0.88382
-0.63	7.68563	-13.8234	3.06967	-0.09131	0.02433	-0.88534
-0.62	7.94883	-13.2967	3.1665	-0.08651	0.02192	-0.88425
-0.61	8.1901	-12.7411	3.25586	-0.08185	0.01974	-0.88042
-0.6	8.40647	-12.1618	3.33641	-0.07733	0.01777	-0.87376
-0.59	8.59526	-11.5638	3.40693	-0.07293	0.01599	-0.86424
-0.58	8.75414	-10.9526	3.46636	-0.06865	0.01437	-0.85186
-0.57	8.88109	-10.3332	3.51381	-0.06449	0.0129	-0.83669
-0.56	8.97454	-9.71073	3.54853	-0.06048	0.01157	-0.81882
-0.55	9.0333	-9.08998	3.56998	-0.05662	0.01035	-0.7984
-0.54	9.05663	-8.47549	3.57779	-0.05295	0.00925	-0.77559
-0.53	9.04423	-7.87146	3.57179	-0.04948	0.00825	-0.75061
-0.52	8.99624	-7.28171	3.55198	-0.04626	0.00734	-0.72369
-0.51	8.91325	-6.70967	3.51854	-0.04331	0.00651	-0.69507
-0.5	8.79625	-6.15833	3.47184	-0.04068	0.00576	-0.66503
-0.49	8.64665	-5.63025	3.4124	-0.03842	0.00509	-0.63384
-0.48	8.46621	-5.12753	3.34088	-0.03658	0.00448	-0.60179
-0.47	8.25702	-4.65186	3.2581	-0.03524	0.00393	-0.56915
-0.46	8.02144	-4.20452	3.16497	-0.03445	0.00344	-0.53619
-0.45	7.76211	-3.78636	3.06251	-0.03431	0.003	-0.50319
-0.44	7.48183	-3.3979	2.95183	-0.03492	0.00261	-0.47038
-0.43	7.18355	-3.03934	2.83407	-0.0364	0.00226	-0.43801
-0.42	6.87029	-2.71057	2.71043	-0.03887	0.00195	-0.40629
-0.41	6.54515	-2.41124	2.58211	-0.04249	0.00167	-0.3754
-0.4	6.21118	-2.1408	2.45032	-0.04744	0.00144	-0.34551
-0.39	5.87138	-1.89854	2.31625	-0.05392	0.00123	-0.31678
-0.38	5.52867	-1.68364	2.18102	-0.06217	0.00104	-0.2893
-0.37	5.18582	-1.4952	2.04575	-0.07244	0.000887067	-0.26319
-0.36	4.84542	-1.33227	1.91144	-0.08505	0.000751603	-0.23851
-0.35	4.50987	-1.19391	1.77905	-0.10031	0.000635858	-0.21531
-0.34	4.18135	-1.07922	1.64943	-0.1186	0.000537761	-0.19362
-0.33	3.86181	-0.98736	1.52335	-0.14033	0.00045546	-0.17344
-0.32	3.55294	-0.91754	1.40148	-0.16594	0.000387313	-0.15477
-0.31	3.25618	-0.86911	1.28438	-0.1959	0.000331898	-0.13758
-0.3	2.97271	-0.8415	1.17252	-0.23074	0.000288004	-0.12183
-0.29	2.70348	-0.83428	1.06627	-0.271	0.000254633	-0.10747
-0.28	2.44917	-0.84714	0.96591	-0.31726	0.000230997	-0.09445
-0.27	2.21026	-0.87988	0.87162	-0.37011	0.00021652	-0.08269
-0.26	1.98699	-0.9324	0.7835	-0.43015	0.000210829	-0.07213
-0.25	1.77942	-1.00473	0.70157	-0.49801	0.000213761	-0.06268
-0.24	1.58743	-1.09696	0.62578	-0.57429	0.000225351	-0.05427
-0.23	1.41073	-1.20923	0.55603	-0.65957	0.00024584	-0.04683
-0.22	1.24892	-1.34174	0.49214	-0.75441	0.000275668	-0.04027
-0.21	1.10147	-1.49466	0.43391	-0.85933	0.000315471	-0.03453
-0.2	0.96774	-1.66815	0.3811	-0.97478	0.000366083	-0.02951
-0.19	0.84704	-1.86233	0.33342	-1.10112	0.00042853	-0.02517
-0.18	0.73863	-2.0772	0.29059	-1.23863	0.000504025	-0.02142
-0.17	0.6417	-2.31264	0.25228	-1.38746	0.000593963	-0.01821
-0.16	0.55545	-2.56837	0.21819	-1.54765	0.000699914	-0.01548
-0.15	0.47905	-2.84391	0.18799	-1.71908	0.000823609	-0.01318
-0.14	0.41171	-3.13858	0.16135	-1.90148	0.00096693	-0.01126
-0.13	0.35262	-3.45144	0.13797	-2.09438	0.00113	-0.00967
-0.12	0.30102	-3.78126	0.11753	-2.29717	0.00132	-0.00838
-0.11	0.25616	-4.12657	0.09975	-2.50901	0.00154	-0.00736
-0.1	0.21736	-4.48557	0.08436	-2.72889	0.00178	-0.00656
-0.09	0.18396	-4.85617	0.07108	-2.95559	0.00205	-0.00597
-0.08	0.15535	-5.236	0.05969	-3.18772	0.00236	-0.00556
-0.07	0.131	-5.62241	0.04995	-3.4237	0.0027	-0.00532
-0.06	0.11038	-6.01247	0.04167	-3.66178	0.00308	-0.00521
-0.05	0.09304	-6.40305	0.03466	-3.90008	0.00349	-0.00523
-0.04	0.07859	-6.79079	0.02874	-4.13657	0.00395	-0.00537
-0.03	0.06667	-7.1722	0.02377	-4.36915	0.00445	-0.00561
-0.02	0.05697	-7.54369	0.01961	-4.59563	0.00499	-0.00595
-0.01	0.04924	-7.90159	0.01615	-4.8138	0.00558	-0.00637
0	0.04327	-8.24228	0.01328	-5.02145	0.00621	-0.00687
0.01	0.03889	-8.56216	0.01091	-5.2164	0.00688	-0.00744
0.02	0.03599	-8.85779	0.00896	-5.39656	0.0076	-0.00807
0.03	0.03449	-9.12592	0.00736	-5.55996	0.00836	-0.00876
0.04	0.03437	-9.36354	0.00606	-5.70475	0.00916	-0.0095
0.05	0.03563	-9.56796	0.00499	-5.82931	0.00999	-0.01029
0.06	0.03834	-9.73682	0.00413	-5.9322	0.01086	-0.01112
0.07	0.04261	-9.8682	0.00343	-6.01225	0.01176	-0.01197
0.08	0.0486	-9.96059	0.00287	-6.06855	0.01269	-0.01285
0.09	0.05653	-10.013	0.00242	-6.10045	0.01363	-0.01375
0.1	0.06665	-10.0248	0.00206	-6.10764	0.01459	-0.01465
0.11	0.07931	-9.99595	0.00177	-6.09008	0.01557	-0.01556
0.12	0.09488	-9.92695	0.00155	-6.04804	0.01654	-0.01646
0.13	0.11384	-9.8187	0.00137	-5.98208	0.01752	-0.01735
0.14	0.1367	-9.67259	0.00124	-5.89305	0.01848	-0.01821
0.15	0.16408	-9.49042	0.00114	-5.78205	0.01943	-0.01904
0.16	0.19666	-9.27442	0.00107	-5.65045	0.02036	-0.01983
0.17	0.23519	-9.02716	0.00103	-5.49978	0.02127	-0.02057
0.18	0.28054	-8.75149	0.00102	-5.33181	0.02214	-0.02126
0.19	0.33363	-8.45053	0.00103	-5.14843	0.02297	-0.02189
0.2	0.39549	-8.12757	0.00106	-4.95164	0.02376	-0.02245
0.21	0.4672	-7.78604	0.00111	-4.74352	0.0245	-0.02294
0.22	0.54994	-7.42943	0.00119	-4.52622	0.02519	-0.02335
0.23	0.64497	-7.06126	0.00128	-4.30185	0.02583	-0.02368
0.24	0.75357	-6.68499	0.00141	-4.07253	0.02641	-0.02394
0.25	0.8771	-6.304	0.00156	-3.84032	0.02693	-0.02411
0.26	1.01694	-5.92152	0.00174	-3.60717	0.0274	-0.0242
0.27	1.17447	-5.5406	0.00194	-3.37493	0.0278	-0.02422
0.28	1.35108	-5.16409	0.00218	-3.14534	0.02815	-0.02416
0.29	1.54809	-4.79459	0.00245	-2.91997	0.02844	-0.02402
0.3	1.76677	-4.43445	0.00275	-2.70022	0.02867	-0.02383
0.31	2.00829	-4.08574	0.00309	-2.48734	0.02885	-0.02357
0.32	2.27366	-3.75024	0.00347	-2.28241	0.02898	-0.02326
0.33	2.56373	-3.42946	0.00389	-2.08629	0.02906	-0.02291
0.34	2.87914	-3.12464	0.00434	-1.89973	0.02909	-0.02252
0.35	3.22026	-2.83674	0.00483	-1.72326	0.02908	-0.0221
0.36	3.58717	-2.56649	0.00537	-1.55726	0.02903	-0.02166
0.37	3.97963	-2.31438	0.00594	-1.40199	0.02894	-0.02122
0.38	4.39703	-2.08068	0.00656	-1.25754	0.02881	-0.02077
0.39	4.83838	-1.86552	0.0072	-1.12389	0.02865	-0.02033
0.4	5.30224	-1.66884	0.00789	-1.00091	0.02846	-0.01991
0.41	5.78678	-1.49047	0.00861	-0.88838	0.02823	-0.01951
0.42	6.28968	-1.33015	0.00935	-0.786	0.02797	-0.01915
0.43	6.80822	-1.18756	0.01012	-0.6934	0.02768	-0.01881
0.44	7.33921	-1.06234	0.01091	-0.61018	0.02736	-0.01852
0.45	7.87906	-0.95412	0.01172	-0.53591	0.02701	-0.01828
0.46	8.42379	-0.86256	0.01254	-0.47011	0.02663	-0.01807
0.47	8.96908	-0.78735	0.01336	-0.41232	0.02622	-0.01792
0.48	9.51032	-0.72827	0.01417	-0.36209	0.02577	-0.01781
0.49	10.0427	-0.68516	0.01498	-0.31897	0.0253	-0.01775
0.5	10.5611	-0.65799	0.01577	-0.28254	0.02479	-0.01774
0.51	11.0605	-0.64683	0.01653	-0.25241	0.02425	-0.01776
0.52	11.5359	-0.6519	0.01726	-0.22821	0.02369	-0.01782
0.53	11.9821	-0.67355	0.01796	-0.20964	0.02309	-0.01791
0.54	12.3945	-0.71226	0.0186	-0.19643	0.02246	-0.01803
0.55	12.7684	-0.76866	0.0192	-0.18834	0.0218	-0.01816
0.56	13.0997	-0.84352	0.01973	-0.18521	0.02111	-0.0183
0.57	13.3846	-0.93774	0.02021	-0.1869	0.02041	-0.01845
0.58	13.6198	-1.05233	0.02061	-0.19331	0.01968	-0.01859
0.59	13.8028	-1.18839	0.02094	-0.2044	0.01893	-0.01871
0.6	13.9314	-1.34712	0.0212	-0.22016	0.01817	-0.01882
0.61	14.0044	-1.52976	0.02137	-0.2406	0.01741	-0.01891
0.62	14.0211	-1.73756	0.02147	-0.26577	0.01664	-0.01895
0.63	13.9814	-1.97177	0.0215	-0.29574	0.01587	-0.01897
0.64	13.8863	-2.23358	0.02144	-0.33057	0.0151	-0.01893
0.65	13.7371	-2.5241	0.0213	-0.37036	0.01436	-0.01885
0.66	13.536	-2.8443	0.0211	-0.41518	0.01363	-0.01872
0.67	13.2857	-3.19495	0.02082	-0.4651	0.01292	-0.01854
0.68	12.9894	-3.57662	0.02048	-0.52016	0.01225	-0.0183
0.69	12.651	-3.9896	0.02008	-0.58038	0.01162	-0.01801
0.7	12.2744	-4.43385	0.01962	-0.64574	0.01103	-0.01767
0.71	11.8643	-4.90898	0.01912	-0.71616	0.01049	-0.01728
0.72	11.4253	-5.41423	0.01857	-0.79154	0.01001	-0.01683
0.73	10.9622	-5.94835	0.01798	-0.87169	0.00959	-0.01635
0.74	10.48	-6.5097	0.01736	-0.95636	0.00924	-0.01582
0.75	9.98346	-7.09613	0.01672	-1.04523	0.00896	-0.01526
0.76	9.47741	-7.70501	0.01606	-1.13792	0.00876	-0.01466
0.77	8.96639	-8.33325	0.01539	-1.23396	0.00864	-0.01405
0.78	8.45472	-8.97726	0.01471	-1.33281	0.0086	-0.01342
0.79	7.94642	-9.63303	0.01403	-1.43385	0.00865	-0.01277
0.8	7.44518	-10.2961	0.01336	-1.53641	0.00879	-0.01212
0.81	6.95428	-10.9618	0.01269	-1.63974	0.00901	-0.01148
0.82	6.47661	-11.6248	0.01203	-1.74304	0.00933	-0.01084
0.83	6.01466	-12.28	0.01139	-1.84546	0.00975	-0.01021
0.84	5.57047	-12.9217	0.01076	-1.94611	0.01025	-0.00961
0.85	5.14569	-13.5445	0.01016	-2.04408	0.01084	-0.00903
0.86	4.74157	-14.1427	0.00957	-2.13845	0.01152	-0.00848
0.87	4.35897	-14.711	0.009	-2.22831	0.01229	-0.00796
0.88	3.99842	-15.2442	0.00846	-2.31275	0.01314	-0.00748
0.89	3.66011	-15.7373	0.00794	-2.39091	0.01406	-0.00704
0.9	3.34397	-16.186	0.00745	-2.46197	0.01506	-0.00664
0.91	3.04967	-16.5863	0.00697	-2.52516	0.01612	-0.00629
0.92	2.77665	-16.9349	0.00652	-2.57981	0.01724	-0.00599
0.93	2.52422	-17.2291	0.0061	-2.62531	0.01842	-0.00573
0.94	2.29152	-17.467	0.00569	-2.66119	0.01963	-0.00552
0.95	2.07759	-17.6476	0.00531	-2.68703	0.02089	-0.00536
0.96	1.88139	-17.7706	0.00494	-2.70258	0.02216	-0.00526
0.97	1.70187	-17.8367	0.0046	-2.70768	0.02346	-0.0052
0.98	1.53791	-17.8473	0.00427	-2.7023	0.02476	-0.00519
0.99	1.38842	-17.8048	0.00396	-2.68652	0.02606	-0.00523
1	1.25232	-17.7124	0.00367	-2.66056	0.02735	-0.00531
1.01	1.12858	-17.5741	0.00339	-2.62475	0.02862	-0.00544
1.02	1.01618	-17.3944	0.00313	-2.57952	0.02986	-0.00562
1.03	0.91418	-17.1786	0.00289	-2.52542	0.03106	-0.00584
1.04	0.82168	-16.9327	0.00266	-2.46307	0.03222	-0.0061
1.05	0.73785	-16.6628	0.00245	-2.39319	0.03332	-0.0064
1.06	0.66193	-16.3754	0.00224	-2.31654	0.03437	-0.00675
1.07	0.5932	-16.0773	0.00205	-2.23395	0.03535	-0.00713
1.08	0.53101	-15.7752	0.00188	-2.14629	0.03627	-0.00756
1.09	0.47478	-15.4758	0.00171	-2.05446	0.03713	-0.00802
1.1	0.42397	-15.1856	0.00156	-1.95934	0.03792	-0.00853
1.11	0.37809	-14.9107	0.00142	-1.86182	0.03864	-0.00908
1.12	0.33669	-14.6567	0.00128	-1.7628	0.0393	-0.00967
1.13	0.29937	-14.4288	0.00116	-1.6631	0.0399	-0.0103
1.14	0.26576	-14.2311	0.00105	-1.56354	0.04045	-0.01099
1.15	0.23555	-14.0674	0.000947169	-1.46486	0.04096	-0.01172
1.16	0.20841	-13.9405	0.000852941	-1.36777	0.04143	-0.01251
1.17	0.18408	-13.8521	0.000766914	-1.27288	0.04188	-0.01336
1.18	0.16231	-13.8033	0.000688599	-1.18075	0.04232	-0.01427
1.19	0.14286	-13.7938	0.000617506	-1.09187	0.04277	-0.01526
1.2	0.12552	-13.8229	0.000553148	-1.00665	0.04324	-0.01634
1.21	0.11009	-13.8885	0.000495041	-0.92541	0.04375	-0.0175
1.22	0.0964	-13.9878	0.000442714	-0.84841	0.04432	-0.01878
1.23	0.08427	-14.1173	0.000395703	-0.77583	0.04497	-0.02017
1.24	0.07356	-14.2726	0.00035356	-0.7078	0.04574	-0.02171
1.25	0.06411	-14.4486	0.000315856	-0.64435	0.04664	-0.0234
1.26	0.05581	-14.6398	0.000282181	-0.58548	0.04771	-0.02527
1.27	0.04852	-14.8402	0.000252146	-0.53113	0.04897	-0.02734
1.28	0.04215	-15.0436	0.000225388	-0.48119	0.05047	-0.02965
1.29	0.03658	-15.2436	0.000201565	-0.43552	0.05224	-0.03221
1.3	0.03172	-15.4337	0.000180364	-0.39392	0.05432	-0.03508
1.31	0.0275	-15.6076	0.000161496	-0.3562	0.05676	-0.03828
1.32	0.02383	-15.7593	0.000144698	-0.32211	0.05961	-0.04185
1.33	0.02065	-15.8829	0.000129731	-0.29143	0.06292	-0.04586
1.34	0.0179	-15.9734	0.000116382	-0.26389	0.06675	-0.05034
1.35	0.01551	-16.0261	0.00010446	-0.23924	0.07116	-0.05536
1.36	0.01345	-16.037	9.37939e-05	-0.21722	0.07622	-0.06097
1.37	0.01167	-16.0028	8.42355e-05	-0.19759	0.082	-0.06725
1.38	0.01013	-15.9212	7.56534e-05	-0.1801	0.08857	-0.07427
1.39	0.0088	-15.7905	6.79335e-05	-0.16452	0.09602	-0.08209
1.4	0.00765	-15.61	6.09764e-05	-0.15063	0.10441	-0.09081
1.41	0.00665	-15.3797	5.46965e-05	-0.13824	0.11385	-0.1005
1.42	0.00579	-15.1005	4.90197e-05	-0.12715	0.12442	-0.11125
1.43	0.00504	-14.7739	4.38822e-05	-0.1172	0.1362	-0.12316
1.44	0.00439	-14.4024	3.92292e-05	-0.10824	0.14928	-0.13631
1.45	0.00382	-13.9889	3.50132e-05	-0.10012	0.16376	-0.1508
1.46	0.00333	-13.537	3.11931e-05	-0.09274	0.17971	-0.1667
1.47	0.0029	-13.0507	2.77333e-05	-0.08599	0.19722	-0.18412
1.48	0.00252	-12.5345	2.46024e-05	-0.07978	0.21636	-0.20313
1.49	0.00219	-11.9929	2.1773e-05	-0.07403	0.2372	-0.2238
1.5	0.0019	-11.4309	1.92204e-05	-0.06869	0.2598	-0.24621
1.51	0.00165	-10.8535	1.69225e-05	-0.06371	0.28419	-0.2704
1.52	0.00143	-10.2655	1.48595e-05	-0.05903	0.31041	-0.29641
1.53	0.00123	-9.67201	1.30132e-05	-0.05463	0.33847	-0.32428
1.54	0.00107	-9.07757	1.13668e-05	-0.05049	0.36837	-0.35401
1.55	0.000917012	-8.48669	9.90526e-06	-0.04657	0.40008	-0.38558
1.56	0.000787742	-7.90353	8.61446e-06	-0.04287	0.43354	-0.41896
1.57	0.000675115	-7.33192	7.48165e-06	-0.03938	0.4687	-0.45409
1.58	0.000577225	-6.77529	6.49532e-06	-0.03608	0.50543	-0.49087
1.59	0.000492396	-6.23664	5.64516e-06	-0.03296	0.54362	-0.52919
1.6	0.000419152	-5.71858	4.92224e-06	-0.03004	0.58312	-0.56891
1.61	0.000356191	-5.22323	4.31902e-06	-0.02729	0.62373	-0.60985
1.62	0.000302368	-4.75232	3.82951e-06	-0.02471	0.66525	-0.65181
1.63	0.000256682	-4.30713	3.44944e-06	-0.02231	0.70743	-0.69455
1.64	0.00021826	-3.88855	3.17637e-06	-0.02007	0.75002	-0.73783
1.65	0.00018635	-3.49707	3.00992e-06	-0.018	0.79272	-0.78134
1.66	0.000160318	-3.13286	2.95199e-06	-0.01609	0.83523	-0.8248
1.67	0.000139638	-2.79575	3.00693e-06	-0.01432	0.87723	-0.86786
1.68	0.000123896	-2.48528	3.18188e-06	-0.01271	0.91836	-0.91019
1.69	0.000112779	-2.20077	3.487e-06	-0.01124	0.95828	-0.95144
1.7	0.000106085	-1.94132	3.93576e-06	-0.0099	0.99664	-0.99124
1.71	0.000103716	-1.70585	4.54531e-06	-0.00869	1.03309	-1.02925
1.72	0.00010568	-1.49318	5.33677e-06	-0.0076	1.06728	-1.06509
1.73	0.000112096	-1.30198	6.33562e-06	-0.00663	1.09887	-1.09844
1.74	0.000123196	-1.13091	7.57205e-06	-0.00575	1.12756	-1.12897
1.75	0.000139324	-0.97854	9.08135e-06	-0.00498	1.15306	-1.15636
1.76	0.000160944	-0.84345	1.09042e-05	-0.00429	1.17509	-1.18035
1.77	0.000188641	-0.72423	1.30872e-05	-0.00368	1.19345	-1.2007
1.78	0.000223124	-0.61948	1.56829e-05	-0.00315	1.20794	-1.2172
1.79	0.000265227	-0.52788	1.87503e-05	-0.00269	1.21843	-1.2297
1.8	0.000315916	-0.44813	2.2355e-05	-0.00228	1.22483	-1.23809
1.81	0.00037628	-0.37901	2.65693e-05	-0.00194	1.2271	-1.24231
1.82	0.000447542	-0.31937	3.14722e-05	-0.00164	1.22524	-1.24235
1.83	0.000531044	-0.26815	3.71495e-05	-0.00138	1.21934	-1.23826
1.84	0.00062825	-0.22437	4.36932e-05	-0.00116	1.20951	-1.23015
1.85	0.000740732	-0.18712	5.12016e-05	-0.00097453	1.19593	-1.21815
1.86	0.000870163	-0.15558	5.97782e-05	-0.000818447	1.17881	-1.20249
1.87	0.00102	-0.129	6.95314e-05	-0.000687977	1.15843	-1.1834
1.88	0.00119	-0.10673	8.05732e-05	-0.000579759	1.13511	-1.16119
1.89	0.00138	-0.08816	9.30182e-05	-0.000490803	1.10919	-1.13619
1.9	0.00159	-0.07278	0.000106982	-0.000418465	1.08105	-1.10876
1.91	0.00183	-0.06012	0.00012258	-0.000360416	1.05111	-1.07931
1.92	0.0021	-0.04978	0.000139926	-0.000314623	1.01979	-1.04824
1.93	0.0024	-0.0414	0.000159127	-0.000279313	0.98751	-1.016
1.94	0.00273	-0.03468	0.000180286	-0.000252955	0.95473	-0.98301
1.95	0.0031	-0.02937	0.000203496	-0.000234225	0.92188	-0.94972
1.96	0.00349	-0.02522	0.000228841	-0.000221989	0.88937	-0.91654
1.97	0.00392	-0.02206	0.000256387	-0.000215275	0.85762	-0.8839
1.98	0.00439	-0.01972	0.000286189	-0.000213253	0.827	-0.85219
1.99	0.00489	-0.01807	0.00031828	-0.000215214	0.79785	-0.82177
2	0.00543	-0.01699	0.000352675	-0.000220552	0.7705	-0.79298
2.01	0.006	-0.01637	0.000389366	-0.000228752	0.7452	-0.7661
2.02	0.0066	-0.01615	0.00042832	-0.00023937	0.72218	-0.7414
2.03	0.00724	-0.01625	0.000469481	-0.000252021	0.70162	-0.71907
2.04	0.00791	-0.01661	0.000512766	-0.000266375	0.68365	-0.69929
2.05	0.0086	-0.01718	0.000558065	-0.000282141	0.66833	-0.68215
2.06	0.00932	-0.01792	0.000605243	-0.00029906	0.6557	-0.66772
2.07	0.01006	-0.0188	0.000654139	-0.000316903	0.64573	-0.65601
2.08	0.01081	-0.01978	0.000704569	-0.000335462	0.63835	-0.64698
2.09	0.01158	-0.02084	0.000756324	-0.00035455	0.63344	-0.64056
2.1	0.01235	-0.02194	0.00080918	-0.000373992	0.63084	-0.6366
2.11	0.01313	-0.02308	0.000862891	-0.00039363	0.63036	-0.63493
2.12	0.0139	-0.02422	0.000917201	-0.000413318	0.63176	-0.63537
2.13	0.01466	-0.02536	0.000971842	-0.00043292	0.63479	-0.63766
2.14	0.01541	-0.02646	0.00103	-0.000452313	0.63917	-0.64154
2.15	0.01614	-0.02753	0.00108	-0.000471384	0.64459	-0.64673
2.16	0.01685	-0.02854	0.00114	-0.000490034	0.65075	-0.65292
2.17	0.01753	-0.02948	0.00119	-0.000508176	0.65734	-0.6598
2.18	0.01817	-0.03034	0.00124	-0.000525733	0.66404	-0.66705
2.19	0.01878	-0.03111	0.00129	-0.000542645	0.67055	-0.67436
2.2	0.01934	-0.03178	0.00134	-0.000558865	0.67657	-0.68142
2.21	0.01986	-0.03235	0.00139	-0.00057436	0.68183	-0.68793
2.22	0.02033	-0.0328	0.00144	-0.000589113	0.68607	-0.69362
2.23	0.02075	-0.03314	0.00148	-0.00060312	0.68906	-0.69823
2.24	0.02112	-0.03337	0.00152	-0.000616394	0.6906	-0.70153
2.25	0.02144	-0.03348	0.00156	-0.000628964	0.69052	-0.70332
2.26	0.0217	-0.03348	0.0016	-0.00064087	0.68867	-0.70342
2.27	0.02192	-0.03336	0.00164	-0.000652169	0.68498	-0.70171
2.28	0.02208	-0.03314	0.00167	-0.000662931	0.67935	-0.69809
2.29	0.0222	-0.03283	0.0017	-0.00067324	0.67178	-0.69249
2.3	0.02227	-0.03242	0.00173	-0.000683193	0.66225	-0.68489
2.31	0.0223	-0.03193	0.00176	-0.000692897	0.65082	-0.67529
2.32	0.02228	-0.03137	0.00179	-0.000702476	0.63754	-0.66373
2.33	0.02223	-0.03075	0.00182	-0.000712064	0.62252	-0.65029
2.34	0.02214	-0.03008	0.00185	-0.000721811	0.60588	-0.63507
2.35	0.02202	-0.02938	0.00188	-0.000731881	0.58776	-0.61819
2.36	0.02187	-0.02866	0.00192	-0.000742457	0.56832	-0.5998
2.37	0.02169	-0.02792	0.00195	-0.000753746	0.54775	-0.58007
2.38	0.02148	-0.02719	0.002	-0.000765979	0.52623	-0.55918
2.39	0.02126	-0.02647	0.00206	-0.000779422	0.50396	-0.53731
2.4	0.02101	-0.02577	0.00212	-0.000794386	0.48113	-0.51466
2.41	0.02074	-0.02511	0.00221	-0.000811232	0.45794	-0.49144
2.42	0.02046	-0.02449	0.00232	-0.000830393	0.43458	-0.46784
2.43	0.02016	-0.02392	0.00245	-0.000852385	0.41123	-0.44406
2.44	0.01985	-0.0234	0.00262	-0.000877834	0.38807	-0.42027
2.45	0.01952	-0.02295	0.00284	-0.000907498	0.36525	-0.39665
2.46	0.01918	-0.02255	0.00312	-0.000942303	0.34293	-0.37337
2.47	0.01883	-0.02223	0.00346	-0.000983375	0.32123	-0.35058
2.48	0.01847	-0.02196	0.00389	-0.00103	0.30026	-0.3284
2.49	0.0181	-0.02176	0.00443	-0.00109	0.28012	-0.30695
2.5	0.01772	-0.02162	0.0051	-0.00116	0.26089	-0.28633
2.51	0.01734	-0.02154	0.00592	-0.00124	0.24262	-0.26661
2.52	0.01695	-0.0215	0.00694	-0.00134	0.22536	-0.24786
2.53	0.01657	-0.02151	0.00818	-0.00146	0.20913	-0.23013
2.54	0.01619	-0.02156	0.00971	-0.00161	0.19394	-0.21344
2.55	0.01581	-0.02164	0.01155	-0.00178	0.17979	-0.1978
2.56	0.01546	-0.02173	0.01378	-0.002	0.16666	-0.18323
2.57	0.01512	-0.02184	0.01647	-0.00225	0.15453	-0.1697
2.58	0.01482	-0.02196	0.01969	-0.00256	0.14335	-0.15719
2.59	0.01455	-0.02207	0.02352	-0.00293	0.13308	-0.14567
2.6	0.01433	-0.02217	0.02808	-0.00338	0.12368	-0.1351
2.61	0.01417	-0.02226	0.03347	-0.00391	0.11508	-0.12543
2.62	0.01409	-0.02232	0.0398	-0.00455	0.10722	-0.11661
2.63	0.01408	-0.02236	0.04723	-0.00532	0.10006	-0.10858
2.64	0.01418	-0.02237	0.0559	-0.00623	0.09352	-0.10129
2.65	0.01439	-0.02235	0.06596	-0.00731	0.08756	-0.09468
2.66	0.01473	-0.0223	0.07759	-0.0086	0.0821	-0.08869
2.67	0.01523	-0.02222	0.09099	-0.01012	0.07709	-0.08325
2.68	0.01589	-0.02212	0.10635	-0.01191	0.07249	-0.07832
2.69	0.01673	-0.022	0.12387	-0.01401	0.06824	-0.07384
2.7	0.01779	-0.02187	0.14379	-0.01648	0.06431	-0.06975
2.71	0.01907	-0.02174	0.16631	-0.01936	0.06064	-0.06601
2.72	0.02061	-0.02162	0.19169	-0.02271	0.0572	-0.06258
2.73	0.02241	-0.02151	0.22013	-0.02661	0.05396	-0.05941
2.74	0.02449	-0.02145	0.25188	-0.03111	0.0509	-0.05646
2.75	0.02689	-0.02143	0.28716	-0.03629	0.04799	-0.05371
2.76	0.02961	-0.02148	0.32618	-0.04226	0.04521	-0.05111
2.77	0.03268	-0.02162	0.36913	-0.04908	0.04255	-0.04866
2.78	0.0361	-0.02186	0.41621	-0.05686	0.03999	-0.04632
2.79	0.0399	-0.02223	0.46756	-0.06571	0.03752	-0.04408
2.8	0.04408	-0.02274	0.52329	-0.07573	0.03515	-0.04192
2.81	0.04864	-0.02342	0.58351	-0.08703	0.03286	-0.03983
2.82	0.0536	-0.02429	0.64824	-0.09973	0.03065	-0.0378
2.83	0.05895	-0.02537	0.71749	-0.11396	0.02852	-0.03582
2.84	0.06469	-0.02668	0.7912	-0.12982	0.02647	-0.03389
2.85	0.07081	-0.02823	0.86924	-0.14745	0.02451	-0.032
2.86	0.07729	-0.03006	0.95145	-0.16694	0.02262	-0.03016
2.87	0.08413	-0.03218	1.03758	-0.18842	0.02082	-0.02836
2.88	0.09128	-0.03461	1.12734	-0.21198	0.0191	-0.0266
2.89	0.09874	-0.03735	1.22034	-0.23772	0.01748	-0.02489
2.9	0.10645	-0.04043	1.31616	-0.26571	0.01593	-0.02323
2.91	0.11438	-0.04386	1.41429	-0.29602	0.01448	-0.02162
2.92	0.1225	-0.04764	1.51417	-0.32868	0.01311	-0.02006
2.93	0.13074	-0.05178	1.61518	-0.36373	0.01184	-0.01856
2.94	0.13907	-0.05628	1.71666	-0.40114	0.01065	-0.01712
2.95	0.14742	-0.06114	1.81791	-0.44089	0.00955	-0.01574
2.96	0.15574	-0.06635	1.91819	-0.48293	0.00853	-0.01442
2.97	0.16397	-0.07191	2.01673	-0.52714	0.00759	-0.01317
2.98	0.17206	-0.0778	2.11277	-0.57342	0.00673	-0.01199
2.99	0.17993	-0.08401	2.20554	-0.6216	0.00595	-0.01088
3	0.18754	-0.09051	2.29428	-0.67148	0.00524	-0.00983
3.01	0.19483	-0.09728	2.37827	-0.72285	0.00459	-0.00886
3.02	0.20175	-0.10429	2.45682	-0.77543
3.03	0.20825	-0.11151	2.52929	-0.82896
3.04	0.21428	-0.11891	2.5951	-0.88311
3.05	0.2198	-0.12645	2.65376	-0.93756
3.06	0.2248	-0.13409	2.70484	-0.99194
3.07	0.22923	-0.14179	2.74801	-1.04589
3.08	0.23309	-0.14951	2.78303	-1.09904
3.09	0.23635	-0.15721	2.80978	-1.15101
3.1	0.23903	-0.16485	2.82822	-1.20143
3.11	0.24111	-0.17238	2.8384	-1.24995
3.12	0.24262	-0.17978	2.84051	-1.29621
3.13	0.24358	-0.18701	2.8348	-1.33989
3.14	0.24399	-0.19402	2.82161	-1.38071
3.15	0.2439	-0.20081	2.80139	-1.41841
3.16	0.24334	-0.20732	2.77464	-1.45275
3.17	0.24235	-0.21356	2.74191	-1.48357
3.18	0.24096	-0.21949	2.70384	-1.51072
3.19	0.23923	-0.22511	2.66108	-1.53411
3.2	0.23718	-0.23039	2.61431	-1.55368
3.21	0.23488	-0.23534	2.56424	-1.56945
3.22	0.23236	-0.23996	2.51159	-1.58145
3.23	0.22966	-0.24423	2.45705	-1.58976
3.24	0.22683	-0.24816	2.40131	-1.59451
3.25	0.22391	-0.25176	2.34503	-1.59586
3.26	0.22093	-0.25503	2.28886	-1.59399
3.27	0.21793	-0.25799	2.23338	-1.58912
3.28	0.21493	-0.26063	2.17914	-1.58149
3.29	0.21196	-0.26298	2.12665	-1.57137
3.3	0.20906	-0.26503	2.07636	-1.55902
3.31	0.20623	-0.26681	2.02866	-1.54472
3.32	0.20349	-0.26833	1.98391	-1.52877
3.33	0.20088	-0.2696	1.9424	-1.51145
3.34	0.19838	-0.27062	1.90437	-1.49306
3.35	0.19604	-0.27143	1.87001	-1.47389
3.36	0.19384	-0.27203	1.83948	-1.45423
3.37	0.19181	-0.27245	1.81287	-1.43434
3.38	0.18996	-0.2727	1.79025	-1.4145
3.39	0.18829	-0.2728	1.77163	-1.39498
3.4	0.18682	-0.27279	1.75699	-1.37604
3.41	0.18556	-0.27268	1.74629	-1.35792
3.42	0.18452	-0.27251	1.73944	-1.34085
3.43	0.18371	-0.27231	1.73632	-1.32509
3.44	0.18315	-0.27213	1.73678	-1.31083
3.45	0.18285	-0.27199	1.74065	-1.2983
3.46	0.18281	-0.27194	1.74772	-1.2877
3.47	0.18306	-0.27204	1.75779	-1.27923
3.48	0.18359	-0.27232	1.77058	-1.27305
3.49	0.18442	-0.27283	1.78583	-1.26933
3.5	0.18556	-0.27362	1.80326	-1.26824
3.51	0.18701	-0.27475	1.82254	-1.26989
3.52	0.18876	-0.27625	1.84336	-1.2744
3.53	0.19083	-0.27818	1.86537	-1.28187
3.54	0.1932	-0.28057	1.88822	-1.29237
3.55	0.19586	-0.28346	1.91155	-1.30594
3.56	0.1988	-0.28689	1.93501	-1.3226
3.57	0.202	-0.29087	1.95823	-1.34235
3.58	0.20544	-0.29542	1.98085	-1.36514
3.59	0.2091	-0.30056	2.00252	-1.3909
3.6	0.21294	-0.30628	2.0229	-1.41954
3.61	0.21693	-0.31257	2.04166	-1.45093
3.62	0.22102	-0.31943	2.05851	-1.4849
3.63	0.22519	-0.3268	2.07317	-1.52127
3.64	0.22938	-0.33467	2.08537	-1.55983
3.65	0.23356	-0.34298	2.09489	-1.60032
3.66	0.23766	-0.35168	2.10154	-1.64248
3.67	0.24166	-0.3607	2.10515	-1.68603
3.68	0.2455	-0.36998	2.1056	-1.73066
3.69	0.24913	-0.37942	2.10278	-1.77605
3.7	0.25251	-0.38896	2.09665	-1.82185
3.71	0.25562	-0.39851	2.08718	-1.86774
3.72	0.25839	-0.40798	2.07437	-1.91336
3.73	0.26082	-0.41729	2.05827	-1.95835
3.74	0.26287	-0.42634	2.03896	-2.00237
3.75	0.26453	-0.43505	2.01654	-2.04508
3.76	0.26577	-0.44336	1.99113	-2.08614
3.77	0.26661	-0.45117	1.96289	-2.12522
3.78	0.26704	-0.45844	1.932	-2.16201
3.79	0.26707	-0.46511	1.89867	-2.19623
3.8	0.26673	-0.47113	1.86309	-2.2276
3.81	0.26604	-0.47648	1.82552	-2.25589
3.82	0.26505	-0.48113	1.78618	-2.28086
3.83	0.26379	-0.48509	1.74533	-2.30234
3.84	0.26233	-0.48835	1.70324	-2.32017
3.85	0.26072	-0.49095	1.66017	-2.33423
3.86	0.25902	-0.49292	1.61638	-2.34442
3.87	0.25733	-0.49433	1.57214	-2.35072
3.88	0.2557	-0.49523	1.52772	-2.35309
3.89	0.25422	-0.4957	1.48338	-2.35158
3.9	0.25298	-0.49584	1.43937	-2.34625
3.91	0.25205	-0.49575	1.39594	-2.3372
3.92	0.25153	-0.49553	1.35331	-2.32459
3.93	0.25148	-0.49532	1.31171	-2.30858
3.94	0.252	-0.49521	1.27135	-2.28941
3.95	0.25315	-0.49535	1.2324	-2.2673
3.96	0.25499	-0.49585	1.19505	-2.24254
3.97	0.2576	-0.49684	1.15944	-2.21542
3.98	0.261	-0.49842	1.12571	-2.18627
3.99	0.26525	-0.5007	1.09395	-2.15541
4	0.27037	-0.50379	1.06427	-2.12319
4.01	0.27637	-0.50775	1.03673	-2.08996
4.02	0.28325	-0.51267	1.01137	-2.05607
4.03	0.29101	-0.51858	0.9882	-2.02186
4.04	0.2996	-0.52552	0.96724	-1.98768
4.05	0.30899	-0.5335	0.94845	-1.95384
4.06	0.31911	-0.54251	0.9318	-1.92064
4.07	0.3299	-0.5525	0.91721	-1.88835
4.08	0.34127	-0.56343	0.90461	-1.85723
4.09	0.35312	-0.57521	0.8939	-1.82748
4.1	0.36533	-0.58773	0.88496	-1.79929
4.11	0.37779	-0.60089	0.87766	-1.7728
4.12	0.39035	-0.61452	0.87186	-1.74811
4.13	0.40289	-0.62847	0.8674	-1.72529
4.14	0.41526	-0.64256	0.86411	-1.70437
4.15	0.42731	-0.65662	0.86184	-1.68534
4.16	0.43889	-0.67044	0.8604	-1.66815
4.17	0.44986	-0.68382	0.85961	-1.65272
4.18	0.46007	-0.69655	0.85929	-1.63892
4.19	0.46938	-0.70845	0.85926	-1.62663
4.2	0.47766	-0.71931	0.85934	-1.61566
4.21	0.48481	-0.72894	0.85935	-1.60583
4.22	0.4907	-0.73718	0.85914	-1.59692
4.23	0.49526	-0.74387	0.85854	-1.58871
4.24	0.4984	-0.74886	0.85739	-1.58096
4.25	0.50007	-0.75204	0.85556	-1.57342
4.26	0.50022	-0.75331	0.85292	-1.56586
4.27	0.49884	-0.75261	0.84936	-1.55803
4.28	0.49592	-0.74989	0.84479	-1.5497
4.29	0.49148	-0.74514	0.83911	-1.54062
4.3	0.48556	-0.73835	0.83227	-1.53061
4.31	0.4782	-0.72958	0.82421	-1.51944
4.32	0.46947	-0.71887	0.81492	-1.50694
4.33	0.45947	-0.70631	0.80437	-1.49295
4.34	0.44828	-0.692	0.79257	-1.47734
4.35	0.43602	-0.67607	0.77954	-1.45998
4.36	0.4228	-0.65865	0.76532	-1.4408
4.37	0.40875	-0.6399	0.74997	-1.41971
4.38	0.394	-0.61997	0.73355	-1.3967
4.39	0.37868	-0.59905	0.71614	-1.37174
4.4	0.36293	-0.57731	0.69784	-1.34485
4.41	0.34688	-0.55492	0.67874	-1.31607
4.42	0.33066	-0.53205	0.65896	-1.28547
4.43	0.31439	-0.5089	0.63861	-1.25312
4.44	0.2982	-0.48561	0.61781	-1.21914
4.45	0.28217	-0.46235	0.59668	-1.18365
4.46	0.26643	-0.43927	0.57534	-1.1468
4.47	0.25105	-0.4165	0.55391	-1.10873
4.48	0.23612	-0.39417	0.5325	-1.06962
4.49	0.2217	-0.37238	0.51121	-1.02964
4.5	0.20785	-0.35124	0.49016	-0.98899
4.51	0.1946	-0.33083	0.46943	-0.94785
4.52	0.182	-0.31121	0.44911	-0.90642
4.53	0.17006	-0.29243	0.42927	-0.86488
4.54	0.15879	-0.27454	0.40997	-0.82342
4.55	0.14821	-0.25757	0.39127	-0.78223
4.56	0.13829	-0.24151	0.37319	-0.74148
4.57	0.12903	-0.22639	0.35578	-0.70134
4.58	0.12041	-0.21218	0.33905	-0.66197
4.59	0.11241	-0.19888	0.32301	-0.62349
4.6	0.10498	-0.18646	0.30765	-0.58606
4.61	0.09811	-0.17488	0.29297	-0.54977
4.62	0.09175	-0.16411	0.27895	-0.51473
4.63	0.08587	-0.15411	0.26557	-0.48101
4.64	0.08043	-0.14484	0.25279	-0.4487
4.65	0.0754	-0.13624	0.24059	-0.41783
4.66	0.07073	-0.12827	0.22893	-0.38844
4.67	0.06639	-0.12089	0.21778	-0.36056
4.68	0.06235	-0.11403	0.2071	-0.33419
4.69	0.05858	-0.10766	0.19685	-0.30932
4.7	0.05504	-0.10172	0.18699	-0.28595
4.71	0.05172	-0.09618	0.17751	-0.26402
4.72	0.04859	-0.091	0.16836	-0.24352
4.73	0.04563	-0.08613	0.15953	-0.2244
4.74	0.04282	-0.08154	0.15098	-0.20659
4.75	0.04015	-0.0772	0.14271	-0.19005
4.76	0.0376	-0.07309	0.13469	-0.17471
4.77	0.03517	-0.06916	0.12691	-0.16051
4.78	0.03284	-0.06542	0.11937	-0.14738
4.79	0.03061	-0.06183	0.11206	-0.13525
4.8	0.02848	-0.05838	0.10498	-0.12405
4.81	0.02644	-0.05506	0.09812	-0.11373
4.82	0.02449	-0.05186	0.0915	-0.10422
4.83	0.02263	-0.04876	0.08512	-0.09545
4.84	0.02086	-0.04578	0.07898	-0.08737
4.85	0.01917	-0.04289	0.07308	-0.07993
4.86	0.01757	-0.0401	0.06744	-0.07307
4.87	0.01606	-0.03741	0.06205	-0.06674
4.88	0.01463	-0.03482	0.05692	-0.06091
4.89	0.01329	-0.03233	0.05206	-0.05554
4.9	0.01203	-0.02994	0.04746	-0.05058
4.91	0.01085	-0.02765	0.04314	-0.046
4.92	0.00976	-0.02547	0.03908	-0.04178
4.93	0.00875	-0.02338	0.03528	-0.03789
4.94	0.00782	-0.02141	0.03175	-0.0343
4.95	0.00696	-0.01954	0.02848	-0.031
4.96	0.00617	-0.01777	0.02545	-0.02796
4.97	0.00545	-0.01612	0.02267	-0.02516
4.98	0.0048	-0.01457	0.02012	-0.02259
4.99	0.00422	-0.01312	0.0178	-0.02023
5	0.00369	-0.01178	0.01569	-0.01808

## Sheet: Figure 1e
Figure 1e
Metal	ULO2/H2O (V vs. RHE)	ULO2/H2O2 (V vs. RHE)
Cr	0.29468	0.02292
Mn	0.59163	0.29072
Fe	0.17031	0.03498
Co	0.65543	0.65543
Ni	0.01112	0.01112
Cu	-0.53351	-0.53351
Zn	0.21963	0.21963
Ga	-0.46503	-0.88663
Ge	-0.19742	-0.31887
Ru	0.15637	-0.35251
Rh	1.00002	0.38998
Ag	-0.08352	-0.08352
In	-0.4689	-1.0315
Sn	0.85109	0.53891
Ir	0.52447	0.52447
Bi	0.02343	-0.21798
		--

## Sheet: Figure 3a
Figure 3a
Simulation		PFC-72-Co
3	21.5875	3.1	95
3.02	22.4862	3.12	95
3.04	23.4422	3.14	95
3.06	24.4605	3.16	96
3.08	25.5464	3.18	98
3.1	26.7063	3.2	99
3.12	27.9468	3.22	103
3.14	29.2758	3.24	105
3.16	30.7017	3.26	100
3.18	32.2343	3.28	104
3.2	33.8844	3.3	107
3.22	35.6643	3.32	112
3.24	37.588	3.34	114
3.26	39.6714	3.36	116
3.28	41.9327	3.38	118
3.3	44.3926	3.4	113
3.32	47.075	3.42	107
3.34	50.0076	3.44	101
3.36	53.2225	3.46	106
3.38	56.7568	3.48	119
3.4	60.6544	3.5	132
3.42	64.9666	3.52	155
3.44	69.7541	3.54	174
3.46	75.0893	3.56	188
3.48	81.0588	3.58	196
3.5	87.7668	3.6	199
3.52	102.612	3.62	200
3.54	111.411	3.64	202
3.56	121.429	3.66	208
3.58	132.904	3.68	223
3.6	146.134	3.7	236
3.62	161.5	3.72	273
3.64	179.486	3.74	321
3.66	200.726	3.76	381
3.68	226.053	3.78	441
3.7	256.585	3.8	496
3.72	293.843	3.82	531
3.74	339.941	3.84	549
3.76	397.877	3.86	556
3.78	472.017	3.88	564
3.8	568.931	3.9	566
3.82	699.065	3.92	578
3.84	880.553	3.94	606
3.86	1148.2	3.96	673
3.88	1571.38	3.98	789
3.9	2278.19	4	985
3.92	3464.35	4.02	1289
3.94	5338.55	4.04	1726
3.96	7865.6	4.06	2283
3.98	10000	4.08	2860
4	9732.62	4.1	3313
4.02	7373.52	4.12	3542
4.04	4935.08	4.14	3404
4.06	3201.51	4.16	2905
4.08	2123	4.18	2184
4.1	1483.37	4.2	1431
4.12	1098.22	4.22	813
4.14	851.999	4.24	399
4.16	683.563	4.26	191
4.18	562.278	4.28	150
4.2	471.922	4.3	154
4.22	402.979	4.32	163
4.24	349.393	4.34	167
4.26	307.116	4.36	167
4.28	273.362	4.38	165
4.3	246.162	4.4	156
4.32	224.106	4.42	155
4.34	206.16	4.44	154
4.36	191.562	4.46	153
4.38	179.745	4.48	156
4.4	170.282	4.5	159
4.42	162.859	4.52	169
4.44	157.245	4.54	173
4.46	153.277	4.56	176
4.48	150.851	4.58	193
4.5	149.913	4.6	207
4.52	150.461	4.62	218
4.54	152.537	4.64	233
4.56	156.24	4.66	243
4.58	161.729	4.68	261
4.6	169.235	4.7	276
4.62	179.082	4.72	295
4.64	191.719	4.74	334
4.66	207.756	4.76	402
4.68	228.034	4.78	526
4.7	253.722	4.8	732
4.72	286.463	4.82	1022
4.74	328.623	4.84	1329
4.76	383.683	4.86	1554
4.78	456.963	4.88	1619
4.8	557.113	4.9	1490
4.82	699.622	4.92	1199
4.84	914.846	4.94	837
4.86	1262.74	4.96	504
4.88	1849.36	4.98	277
4.9	2824.98	5	152
4.92	4319.85	5.02	103
4.94	6176.25	5.04	95
4.96	7343.07	5.06	91
4.98	6590.84	5.08	80
5	4760.75	5.1	69
5.02	3137.45	5.12	60
5.04	2040.21	5.14	54
5.06	1370.87	5.16	49
5.08	974.051	5.18	47
5.1	731.233	5.2	48
5.12	572.386	5.22	48
5.14	461.464	5.24	43
5.16	380.289	5.26	39
5.18	318.959	5.28	35
5.2	271.502	5.3	36
5.22	234.051	5.32	35
5.24	203.99	5.34	37
5.26	179.501	5.36	40
5.28	159.288	5.38	41
5.3	142.408	5.4	40
5.32	128.165	5.42	42
5.34	116.034	5.44	43
5.36	105.615	5.46	41
5.38	96.5965	5.48	38
5.4	88.7369	5.5	36
5.42	81.8434	5.52	34
5.44	75.762	5.54	32
5.46	70.3682	5.56	29
5.48	56.0762	5.58	30
5.5	52.0204	5.6	30
5.52	48.3888	5.62	32
5.54	45.1246	5.64	33
5.56	42.1798	5.66	34
5.58	39.5144	5.68	34
5.6	37.0942	5.7	34
5.62	34.8902	5.72	33
5.64	32.8775	5.74	30
5.66	31.0347	5.76	27
5.68	29.3434	5.78	27
5.7	27.7875	5.8	27
5.72	26.3531	5.82	30
5.74	25.028	5.84	29
5.76	23.8017	5.86	31
5.78	22.6645	5.88	31
5.8	21.6085	5.9	31
5.82	20.6261	5.92	29
5.84	19.711	5.94	28
5.86	18.8575	5.96	29
5.88	18.0605	5.98	30
5.9	17.3155	6	29
5.92	16.6185	6.02	29
5.94	15.966	6.04	28
5.96	15.355	6.06	29
5.98	14.7828	6.08	32
6	14.2471	6.1	35
6.02	13.746	6.12	35
6.04	13.2782	6.14	34
6.06	12.8427	6.16	34
6.08	12.4391	6.18	30
6.1	12.0677	6.2	27
6.12	11.7297	6.22	27
6.14	11.4278	6.24	29
6.16	11.1666	6.26	31
6.18	10.9535	6.28	32
6.2	10.8017	6.3	34
6.22	10.7346	6.32	35
6.24	10.7982	6.34	33
6.26	11.0853	6.36	33
6.28	11.7681	6.38	32
6.3	13.1093	6.4	31
6.32	15.3881	6.42	30
6.34	18.551	6.44	31
6.36	21.1772	6.46	30
6.38	20.5704	6.48	27
6.4	17.1811	6.5	25
6.42	13.7094	6.52	25
6.44	4.26326	6.54	24
6.46	2.81844	6.56	25
6.48	1.96113	6.58	24
6.5	1.44415	6.6	26
6.52	1.1129	6.62	28
6.54	1.55779	6.64	29
6.56	1.41259	6.66	29
6.58	1.30952	6.68	29
6.6	1.23587	6.7	27
6.62	1.18357	6.72	25
6.64	1.14723	6.74	20
6.66	1.12315	6.76	19
6.68	1.10874	6.78	19
6.7	1.10215	6.8	19
6.72	1.10202	6.82	23
6.74	1.10739	6.84	25
6.76	1.11754	6.86	24
6.78	1.13193	6.88	24
6.8	1.15018	6.9	23
6.82	1.17203	6.92	25
6.84	1.19728	6.94	26
6.86	1.22583	6.96	26
6.88	1.25762	6.98	27
6.9	1.29263	7	26
6.92	1.33091	7.02	23
6.94	1.37254	7.04	23
6.96	1.41762	7.06	22
6.98	1.46631	7.08	23
7	1.51879	7.1	24
7.02	1.57528	7.12	23
7.04	1.63604	7.14	21
7.06	1.70136	7.16	22
7.08	1.7716	7.18	20
7.1	1.84713	7.2	22
7.12	1.92841	7.22	22
7.14	2.01594	7.24	24
7.16	2.11028	7.26	24
7.18	2.21209	7.28	23
7.2	2.32211	7.3	22
7.22	2.44116	7.32	24
7.24	2.5702	7.34	25
7.26	2.71033	7.36	28
7.28	2.86278	7.38	31
7.3	3.029	7.4	35
7.32	3.21064	7.42	35
7.34	3.40961	7.44	35
7.36	3.62814	7.46	34
7.38	3.86884	7.48	34
7.4	4.13476	7.5	34
7.42	4.42949	7.52	35
7.44	4.75729	7.54	35
7.46	5.12326	7.56	38
7.48	5.5335	7.58	44
7.5	5.99537	7.6	49
7.52	6.51785	7.62	51
7.54	7.11194	7.64	57
7.56	7.79123	7.66	63
7.58	8.57271	7.68	70
7.6	9.47778	7.7	75
7.62	10.5337	7.72	81
7.64	11.7757	7.74	88
7.66	13.2497	7.76	84
7.68	15.0166	7.78	75
7.7	17.1586	7.8	73
7.72	19.7883	7.82	76
7.74	23.0633	7.84	87
7.76	27.209	7.86	103
7.78	32.5571	7.88	129
7.8	39.6149	7.9	161
7.82	49.211	7.92	195
7.84	62.8379	7.94	240
7.86	83.4185	7.96	291
7.88	116.754	7.98	357
7.9	172.932	8	443
7.92	265.979	8.02	522
7.94	407.255	8.04	603
7.96	578.565	8.06	670
7.98	676.57	8.08	712
8	596.013	8.1	713
8.02	425.861	8.12	662
8.04	279.281	8.14	576
8.06	181.227	8.16	460
8.08	121.672	8.18	325
8.1	86.3748	8.2	210
8.12	64.7138	8.22	126
8.14	50.4925	8.24	74
8.16	40.5379	8.26	49
8.18	33.2459	8.28	42
8.2	27.7362	8.3	46
8.22	23.4751	8.32	45
8.24	20.1156	8.34	44
8.26	17.4227	8.36	44
8.28	15.2324	8.38	45
8.3	13.4281	8.4	41
8.32	11.9248	8.42	38
8.34	10.6594	8.44	34
8.36	9.58458	8.46	30
8.38	8.66414	8.48	27
8.4	7.87001	8.5	26
8.42	7.18023	8.52	25
8.44	6.57737	8.54	27
8.46	6.04751	8.56	25
8.48	6.37362	8.58	26
8.5	5.98033	8.6	26
8.52	5.63303	8.62	27
8.54	5.32554	8.64	31
8.56	5.05274	8.66	33
8.58	4.81033	8.68	32
8.6	4.59474	8.7	32
8.62	4.40291	8.72	31
8.64	4.23231	8.74	29
8.66	4.08073	8.76	26
8.68	3.94635	8.78	25
8.7	3.82757	8.8	27
8.72	3.72307	8.82	26
8.74	3.63169	8.84	26
8.76	3.55247	8.86	26
8.78	3.4846	8.88	25
8.8	3.42739	8.9	26
8.82	3.38028	8.92	25
8.84	3.34282	8.94	31
8.86	3.31465	8.96	35
8.88	3.29552	8.98	38
8.9	3.28525	9	41
8.92	3.28377	9.02	39
8.94	3.29107	9.04	37
8.96	3.30727	9.06	39
8.98	3.33256	9.08	36
9	3.36724	9.1	39
9.02	3.41174	9.12	38
9.04	3.46663	9.14	42
9.06	3.53264	9.16	44
9.08	3.61073	9.18	48
9.1	3.7021	9.2	45
9.12	3.80832	9.22	49
9.14	3.9314	9.24	49
9.16	4.07404	9.26	51
9.18	4.23984	9.28	55
9.2	4.43384	9.3	61
9.22	4.68265	9.32	68
9.24	4.96216	9.34	77
9.26	5.30472	9.36	83
9.28	5.74923	9.38	98
9.3	6.36532	9.4	107
9.32	7.27468	9.42	120
9.34	8.64877	9.44	136
9.36	10.6364	9.46	155
9.38	13.0622	9.48	187
9.4	14.7496	9.5	240
9.42	14.3383	9.52	312
9.44	12.1329	9.54	396
9.46	10.9033	9.56	474
9.48	10.3391	9.58	516
9.5	10.3437	9.6	505
9.52	10.7611	9.62	450
9.54	11.4811	9.64	360
9.56	12.4538	9.66	265
9.58	13.6747	9.68	184
9.6	15.1699	9.7	131
9.62	16.9892	9.72	104
9.64	19.2071	9.74	82
9.66	21.9291	9.76	71
9.68	25.304	9.78	65
9.7	29.5435	9.8	57
9.72	34.9549	9.82	54
9.74	41.9962	9.84	54
9.76	51.3822	9.86	52
9.78	64.3173	9.88	51
9.8	83.05	9.9	48
9.82	112.061	9.92	47
9.84	159.925	9.94	42
9.86	240.694	9.96	37
9.88	371.696	9.98	34
9.9	560.269	10	32
9.92	756.22	10.02	28
9.94	804.61	10.04	28
9.96	649.964	10.06	27
9.98	445.8	10.08	28
10	289.49	10.1	26
10.02	189.354	10.12	25
10.04	129.482	10.14	25
10.06	93.7845	10.16	25
10.08	71.406	10.18	24
10.1	56.3647	10.2	23
10.12	45.6516	10.22	22
10.14	37.714	10.24	22
10.16	31.6686	10.26	23
10.18	26.9648	10.28	24
10.2	23.2389	10.3	23
10.22	20.242	10.32	23
10.24	17.7994	10.34	26
10.26	15.7859	10.36	27
10.28	14.1101	10.38	27
10.3	12.7041	10.4	28
10.32	11.5172	10.42	26
10.34	10.511	10.44	23
10.36	9.65634	10.46	21
10.38	8.93151	10.48	21
10.4	8.32066	10.5	23
10.42	7.81323	10.52	24
10.44	7.40375	10.54	23
10.46	7.09241	10.56	22
10.48	6.88683	10.58	20
10.5	6.8063	10.6	18
10.52	6.8925	10.62	18
10.54	7.25465	10.64	19
10.56	8.02897	10.66	21
10.58	9.54542	10.68	24
10.6	12.2292	10.7	27
10.62	16.4075	10.72	26
10.64	21.4431	10.74	25
10.66	24.1776	10.76	22
10.68	21.9844	10.78	18
10.7	17.5405	10.8	14
10.72	13.2645	10.82	14
10.74	9.7669	10.84	17
10.76	7.30994	10.86	19
10.78	5.72614	10.88	20
10.8	4.71135	10.9	21
10.82	4.03436	10.92	21
10.84	3.5531	10.94	21
10.86	3.18073	10.96	20
10.88	2.89331	10.98	20
10.9	2.66017	11	20
10.92	2.46676	11.02	19
10.94	2.30317	11.04	20
10.96	2.16249	11.06	17
10.98	2.03982	11.08	17
11	1.93161	11.1	20
11.02	1.83524	11.12	20
11.04	1.74872	11.14	21
11.06	1.67054	11.16	20
11.08	1.59947	11.18	19
11.1	1.53458	11.2	21
11.12	1.4751	11.22	20
11.14	1.42039	11.24	23
11.16	1.36994	11.26	26
11.18	1.46862	11.28	25
11.2	1.42959	11.3	27
11.22	1.39392	11.32	24
11.24	1.36137	11.34	21
11.26	1.3396	11.36	21
11.28	1.31297	11.38	21
11.3	1.28946	11.4	23
11.32	1.26804	11.42	23
11.34	1.2491	11.44	23
11.36	1.2326	11.46	24
11.38	1.21852	11.48	24
11.4	0.42501	11.5	24
11.42	0.43675	11.52	23
11.44	0.45017	11.54	23
11.46	0.46544	11.56	22
11.48	0.48276	11.58	20
11.5	0.50235	11.6	19
11.52	0.52448	11.62	18
11.54	0.55004	11.64	19
11.56	0.57842	11.66	18
11.58	0.61067	11.68	17
11.6	0.65163	11.7	18
11.62	0.69395	11.72	19
11.64	0.74281	11.74	20
11.66	0.79961	11.76	20
11.68	0.86626	11.78	23
11.7	0.94529	11.8	24
11.72	1.04013	11.82	24
11.74	1.15557	11.84	27
11.76	1.29841	11.86	30
11.78	1.47856	11.88	31
11.8	1.71107	11.9	30
11.82	2.02017	11.92	31
11.84	2.4488	11.94	35
11.86	3.08057	11.96	40
11.88	4.081	11.98	48
11.9	5.74597	12	57
11.92	8.50281	12.02	69
11.94	12.7449	12.04	78
11.96	18.1243	12.06	78
11.98	21.82	12.08	76
12	20.0743	12.1	74
12.02	14.9196	12.12	70
12.04	10.2084	12.14	64
12.06	7.01421	12.16	54
12.08	5.09034	12.18	46
12.1	3.98842	12.2	41
12.12	3.33968	12.22	33
12.14	2.97342	12.24	29
12.16	2.76337	12.26	26
12.18	2.65709	12.28	27
12.2	2.6251	12.3	30
12.22	2.65884	12.32	29
12.24	2.74857	12.34	28
12.26	2.89235	12.36	34
12.28	3.09223	12.38	36
12.3	3.35406	12.4	36
12.32	3.68788	12.42	39
12.34	4.10874	12.44	40
12.36	4.6385	12.46	42
12.38	5.30854	12.48	44
12.4	6.16426	12.5	45
12.42	7.27259	12.52	46
12.44	8.73537	12.54	45
12.46	10.7166	12.56	41
12.48	13.5056	12.58	42
12.5	17.6641	12.6	39
12.52	24.3058	12.62	38
12.54	35.439	12.64	40
12.56	54.01	12.66	36
12.58	82.8608	12.68	34
12.6	120.16	12.7	31
12.62	147.544	12.72	30
12.64	138.024	12.74	29
12.66	103.572	12.76	29
12.68	71.7916	12.78	29
12.7	50.5624	12.8	27
12.72	36.8543	12.82	22
12.74	26.9796	12.84	22
12.76	19.8722	12.86	21
12.78	14.9308	12.88	22
12.8	11.5375	12.9	22
12.82	9.20516	12.92	22
12.84	7.57163	12.94	24
12.86	6.39364	12.96	22
12.88	5.52299	12.98	22
12.9	4.88495	13	24
12.92	4.44689	13.02	25
12.94	4.19428	13.04	23
12.96	4.36523	13.06	22
12.98	4.39532	13.08	21
13	4.54365	13.1	22
13.02	4.97526	13.12	19
13.04	5.7454	13.14	17
13.06	6.4251	13.16	19
13.08	6.14553	13.18	21
13.1	5.00259	13.2	19
13.12	3.8417	13.22	19
13.14	2.99757	13.24	19
13.16	2.44752	13.26	16
13.18	2.09727	13.28	16
13.2	1.86624	13.3	16
13.22	1.70352	13.32	19
13.24	1.58173	13.34	21
13.26	1.48682	13.36	21
13.28	1.41111	13.38	20
13.3	1.34992	13.4	20
13.32	1.30015	13.42	19
13.34	1.25968	13.44	21
13.36	1.22696	13.46	22
13.38	1.20089	13.48	22
13.4	1.18064	13.5	22
13.42	1.1656	13.52	22
13.44	1.1553	13.54	21
13.46	1.1294	13.56	21
13.48	1.23138	13.58	21
13.5	1.23708	13.6	22
13.52	1.24678	13.62	24
13.54	1.26044	13.64	24
13.56	1.2781	13.66	23
13.58	1.29981	13.68	24
13.6	1.3257	13.7	24
13.62	1.35593	13.72	22
13.64	1.39074	13.74	24
13.66	1.4304	13.76	26
13.68	1.47526	13.78	26
13.7	1.52572	13.8	24
13.72	1.58227	13.82	21
13.74	1.64549	13.84	23
13.76	1.71606	13.86	25
13.78	1.79479	13.88	26
13.8	1.88262	13.9	28
13.82	1.98066	13.92	33
13.84	2.09025	13.94	34
13.86	2.21295	13.96	35
13.88	2.35065	13.98	34
13.9	2.50562	14	38
13.92	2.68057	14.02	39
13.94	2.87882	14.04	43
13.96	3.10444	14.06	46
13.98	3.36243	14.08	53
14	3.66321	14.1	55
14.02	4.0064	14.12	62
14.04	4.40602	14.14	65
14.06	4.87489	14.16	68
14.08	5.42969	14.18	73
14.1	5.95541	14.2	80
14.12	6.76113	14.22	88
14.14	7.74279	14.24	103
14.16	8.95815	14.26	113
14.18	10.4793	14.28	128
14.2	12.4381	14.3	142
14.22	15.0033	14.32	146
14.24	18.4557	14.34	152
14.26	23.2905	14.36	146
14.28	30.4652	14.38	133
14.3	41.8835	14.4	119
14.32	61.0069	14.42	99
14.34	92.9826	14.44	87
14.36	142.944	14.46	78
14.38	208.425	14.48	69
14.4	258.663	14.5	67
14.42	244.101	14.52	63
14.44	181.527	14.54	56
14.46	120.895	14.56	51
14.48	78.7098	14.58	45
14.5	52.7239	14.6	44
14.52	37.3785	14.62	42
14.54	28.1474	14.64	44
14.56	22.2622	14.66	42
14.58	18.2768	14.68	39
14.6	15.4703	14.7	35
14.62	13.4624	14.72	29
14.64	12.0338	14.74	28
14.66	11.0528	14.76	28
14.68	10.4428	14.78	29
14.7	10.1674	14.8	29
14.72	10.2253	14.82	29
14.74	10.6533	14.84	28
14.76	11.5411	14.86	26
14.78	13.073	14.88	27
14.8	15.63	14.9	27
14.82	19.9881	14.92	26
14.84	27.5617	14.94	25
14.86	40.4294	14.96	23
14.88	60.5858	14.98	24
14.9	86.6831	15	23
14.92	105.594	15.02	24
14.94	98.0679	15.04	24
14.96	72.5258	15.06	20
14.98	48.4961	15.08	18
15	31.9036	15.1	18
15.02	21.6759	15.12	19
15.04	15.5889	15.14	22
15.06	11.8689	15.16	22
15.08	9.44212	15.18	24
15.1	7.74981	15.2	22
15.12	6.51406	15.22	18
15.14	5.57809	15.24	17
15.16	4.85478	15.26	18
15.18	4.28652	15.28	19
15.2	3.83494	15.3	21
15.22	3.47404	15.32	22
15.24	3.18623	15.34	21
15.26	2.96011	15.36	20
15.28	2.78943	15.38	18
15.3	2.67326	15.4	18
15.32	2.62277	15.42	18
15.34	2.64904	15.44	18
15.36	2.79957	15.46	17
15.38	3.14794	15.48	18
15.4	3.78762	15.5	17
15.42	4.7649	15.52	18
15.44	5.8354	15.54	18
15.46	6.21868	15.56	20
15.48	5.67376	15.58	20
15.5	5.18276	15.6	18
15.52	5.09419	15.62	18
15.54	5.46959	15.64	19
15.56	5.76566	15.66	17
15.58	5.53246	15.68	18
15.6	4.82251	15.7	19
15.62	3.95522	15.72	21
15.64	3.31909	15.74	23
15.66	2.97341	15.76	23
15.68	2.70539	15.78	24
15.7	2.34309	15.8	22
15.72	1.98119	15.82	21
15.74	1.71214	15.84	20
15.76	1.53803	15.86	19
15.78	1.43592	15.88	19
15.8	1.38559	15.9	19
15.82	1.37576	15.92	18
15.84	1.44393	15.94	18
15.86	1.52243	15.96	19
15.88	1.42621	15.98	20
15.9	1.70818	16	20
15.92	2.19539	16.02	23
15.94	2.98457	16.04	22
15.96	4.09526	16.06	22
15.98	5.26838	16.08	24
16	5.79432	16.1	24
16.02	5.08514	16.12	24
16.04	3.80464	16.14	23
16.06	2.72994	16.16	22
16.08	2.0205	16.18	21
16.1	1.59559	16.2	21
16.12	1.34958	16.22	21
16.14	1.20528	16.24	22
16.16	1.1181	16.26	24
16.18	1.06525	16.28	24
16.2	1.0353	16.3	25
16.22	1.02212	16.32	25
16.24	1.02216	16.34	23
16.26	1.03338	16.36	21
16.28	1.05469	16.38	19
16.3	1.08574	16.4	19
16.32	1.12678	16.42	21
16.34	1.17869	16.44	21
16.36	1.24313	16.46	23
16.38	1.32278	16.48	24
16.4	1.32311	16.5	25
16.42	1.45271	16.52	24
16.44	1.62507	16.54	25
16.46	1.86915	16.56	25
16.48	2.23342	16.58	26
16.5	2.78152	16.6	24
16.52	3.55577	16.62	25
16.54	4.43606	16.64	24
16.56	4.92256	16.66	24
16.58	4.68439	16.68	23
16.6	4.21386	16.7	24
16.62	3.94516	16.72	22
16.64	3.96918	16.74	25
16.66	4.28253	16.76	29
16.68	4.90588	16.78	33
16.7	5.91025	16.8	34
16.72	7.3811	16.82	37
16.74	9.2511	16.84	40
16.76	10.922	16.86	41
16.78	11.6934	16.88	42
16.8	12.2031	16.9	41
16.82	13.4889	16.92	40
16.84	16.1911	16.94	38
16.86	21.1056	16.96	35
16.88	29.711	16.98	35
16.9	44.3524	17	35
16.92	67.5602	17.02	32
16.94	98.9833	17.04	33
16.96	127.331	17.06	33
16.98	128.374	17.08	32
17	100.31	17.1	31
17.02	68.2891	17.12	31
17.04	44.8277	17.14	29
17.06	30.1172	17.16	27
17.08	21.4699	17.18	22
17.1	16.4375	17.2	22
17.12	13.4448	17.22	24
17.14	11.6707	17.24	23
17.16	10.7591	17.26	22
17.18	10.6295	17.28	22
17.2	11.4444	17.3	21
17.22	13.6561	17.32	22
17.24	18.0079	17.34	17
17.26	25.265	17.36	20
17.28	35.0466	17.38	19
17.3	42.6176	17.4	21
17.32	40.2069	17.42	22
17.34	30.2618	17.44	25
17.36	20.5841	17.46	26
17.38	13.7978	17.48	26
17.4	9.57969	17.5	22
17.42	7.02931	17.52	24
17.44	5.45056	17.54	20
17.46	4.40109	17.56	20
17.48	3.66157	17.58	20
17.5	3.11109	17.6	20
17.52	2.6868	17.62	20
17.54	2.35162	17.64	18
17.56	2.08143	17.66	17
17.58	1.85989	17.68	19
17.6	1.67554	17.7	20
17.62	1.5202	17.72	21
17.64	1.38784	17.74	21
17.66	1.27399	17.76	22
17.68	1.17523	17.78	22
17.7	1.08893	17.8	21
17.72	1.01304	17.82	18
17.74	0.95681	17.84	18
17.76	0.89751	17.86	19
17.78	0.84471	17.88	18
17.8	0.79759	17.9	19
17.82	0.75556	17.92	20
17.84	0.71825	17.94	18
17.86	0.68562	17.96	17
17.88	0.65803	17.98	15
17.9	0.63622	18	16
17.92	0.62075	18.02	17
17.94	0.65788	18.04	18
17.96	0.6445	18.06	21
17.98	0.61929	18.08	21
18	0.58927	18.1	21
18.02	0.5601	18.12	21
18.04	0.53914	18.14	19
18.06	0.52262	18.16	19
18.08	0.50936	18.18	20
18.1	0.49849	18.2	20
18.12	0.48948	18.22	21
18.14	0.48207	18.24	21
18.16	0.47898	18.26	20
18.18	0.47446	18.28	19
18.2	0.47127	18.3	17
18.22	0.4694	18.32	18
18.24	0.46453	18.34	19
18.26	0.46548	18.36	19
18.28	0.46786	18.38	20
18.3	0.47173	18.4	21
18.32	0.47722	18.42	21
18.34	0.48446	18.44	21
18.36	0.49703	18.46	22
18.38	0.5879	18.48	22
18.4	0.60392	18.5	22
18.42	0.61547	18.52	22
18.44	0.63779	18.54	23
18.46	0.54731	18.56	23
18.48	0.581	18.58	22
18.5	0.6264	18.6	22
18.52	0.67196	18.62	22
18.54	0.72548	18.64	21
18.56	0.78901	18.66	23
18.58	0.90579	18.68	22
18.6	1.02249	18.7	22
18.62	1.17674	18.72	22
18.64	1.32516	18.74	22
18.66	1.51633	18.76	24
18.68	1.77036	18.78	25
18.7	2.12345	18.8	25
18.72	2.64661	18.82	26
18.74	3.47895	18.84	24
18.76	4.86229	18.86	23
18.78	7.12269	18.88	22
18.8	10.5456	18.9	24
18.82	14.6422	18.92	27
18.84	16.9391	18.94	27
18.86	15.0768	18.96	29
18.88	11.2423	18.98	31
18.9	7.92417	19	31
18.92	5.75229	19.02	32
18.94	4.48061	19.04	34
18.96	3.74742	19.06	39
18.98	3.33524	19.08	42
19	3.14351	19.1	39
19.02	3.1197	19.12	37
19.04	3.24706	19.14	36
19.06	3.5467	19.16	30
19.08	4.09294	19.18	27
19.1	5.03523	19.2	28
19.12	6.59649	19.22	29
19.14	8.9848	19.24	30
19.16	12.0207	19.26	30
19.18	14.2539	19.28	30
19.2	13.752	19.3	32
19.22	11.6506	19.32	31
19.24	10.0233	19.34	31
19.26	9.55815	19.36	31
19.28	10.4117	19.38	28
19.3	12.8974	19.4	24
19.32	17.7115	19.42	23
19.34	25.7873	19.44	23
19.36	37.3591	19.46	26
19.38	48.8069	19.48	27
19.4	50.5071	19.5	28
19.42	40.5395	19.52	26
19.44	28.4911	19.54	26
19.46	19.5772	19.56	24
19.48	14.0492	19.58	24
19.5	10.9387	19.6	25
19.52	9.34467	19.62	28
19.54	8.70992	19.64	30
19.56	8.77369	19.66	29
19.58	9.32258	19.68	28
19.6	9.93221	19.7	28
19.62	10.0496	19.72	28
19.64	9.93502	19.74	24
19.66	10.1907	19.76	25
19.68	11.0973	19.78	26
19.7	12.8563	19.8	32
19.72	15.871	19.82	32
19.74	20.9754	19.84	33
19.76	29.5762	19.86	32
19.78	43.3765	19.88	34
19.8	62.9737	19.9	35
19.82	83.6927	19.92	36
19.84	91.0251	19.94	42
19.86	77.7272	19.96	47
19.88	58.6903	19.98	51
19.9	45.2228	20	58
19.92	38.9391	20.02	69
19.94	38.1633	20.04	81
19.96	41.2335	20.06	92
19.98	49.2096	20.08	99
20	63.7393	20.1	108
20.02	81.9496	20.12	106
20.04	92.3685	20.14	101
20.06	89.9827	20.16	95
20.08	82.5053	20.18	92
20.1	70.2855	20.2	85
20.12	55.173	20.22	79
20.14	44.197	20.24	74
20.16	40.0617	20.26	68
20.18	42.5108	20.28	61
20.2	49.5687	20.3	54
20.22	55.3855	20.32	47
20.24	54.1749	20.34	46
20.26	49.7846	20.36	44
20.28	48.8248	20.38	43
20.3	52.2169	20.4	43
20.32	53.5395	20.42	43
20.34	46.7401	20.44	43
20.36	35.6622	20.46	42
20.38	25.5705	20.48	38
20.4	18.4691	20.5	35
20.42	13.9537	20.52	36
20.44	11.2515	20.54	35
20.46	9.68006	20.56	38
20.48	8.84413	20.58	38
20.5	8.59435	20.6	39
20.52	8.98435	20.62	41
20.54	10.2584	20.64	39
20.56	12.8178	20.66	38
20.58	17.0149	20.68	38
20.6	22.3189	20.7	36
20.62	25.905	20.72	34
20.64	25.2966	20.74	30
20.66	21.6315	20.76	30
20.68	16.5194	20.78	28
20.7	11.9097	20.8	28
20.72	8.70139	20.82	30
20.74	6.74315	20.84	29
20.76	5.5348	20.86	27
20.78	4.80298	20.88	25
20.8	4.35628	20.9	23
20.82	4.09619	20.92	22
20.84	3.98034	20.94	22
20.86	4.00265	20.96	25
20.88	4.15933	20.98	26
20.9	4.6036	21	28
20.92	5.45766	21.02	28
20.94	6.94189	21.04	27
20.96	9.22189	21.06	26
20.98	11.9554	21.08	26
21	13.4188	21.1	27
21.02	12.0667	21.12	29
21.04	9.45537	21.14	29
21.06	7.31173	21.16	33
21.08	5.99017	21.18	33
21.1	5.33344	21.2	29
21.12	5.15679	21.22	28
21.14	5.35549	21.24	30
21.16	5.9119	21.26	31
21.18	6.82945	21.28	31
21.2	7.94637	21.3	31
21.22	8.70434	21.32	33
21.24	8.82228	21.34	32
21.26	8.91273	21.36	31
21.28	9.52856	21.38	34
21.3	10.7511	21.4	37
21.32	13.011	21.42	37
21.34	16.6807	21.44	33
21.36	22.554	21.46	34
21.38	31.7615	21.48	33
21.4	45.1261	21.5	32
21.42	62.4262	21.52	36
21.44	84.5939	21.54	39
21.46	108.78	21.56	40
21.48	116.38	21.58	41
21.5	96.268	21.6	39
21.52	67.551	21.62	40
21.54	45.0125	21.64	42
21.56	30.4657	21.66	44
21.58	21.7898	21.68	46
21.6	16.7898	21.7	43
21.62	13.8628	21.72	41
21.64	12.149	21.74	39
21.66	11.2451	21.76	36
21.68	10.9667	21.78	34
21.7	11.3702	21.8	35
21.72	12.5874	21.82	33
21.74	14.9586	21.84	34
21.76	19.0812	21.86	34
21.78	25.8476	21.88	35
21.8	36.7845	21.9	34
21.82	52.4784	21.92	36
21.84	68.0304	21.94	36
21.86	70.0585	21.96	35
21.88	55.9579	21.98	32
21.9	39.0513	22	31
21.92	26.5306	22.02	30
21.94	18.7189	22.04	27
21.96	14.1345	22.06	27
21.98	11.5153	22.08	28
22	10.074	22.1	26
22.02	9.41142	22.12	25
22.04	9.3839	22.14	25
22.06	10.0469	22.16	26
22.08	11.6724	22.18	27
22.1	14.8955	22.2	28
22.12	20.5937	22.22	29
22.14	29.6234	22.24	31
22.16	41.1932	22.26	30
22.18	49.1376	22.28	29
22.2	45.4185	22.3	27
22.22	34.5965	22.32	26
22.24	25.2135	22.34	28
22.26	19.809	22.36	27
22.28	18.0266	22.38	26
22.3	18.5164	22.4	29
22.32	18.6317	22.42	30
22.34	16.2828	22.44	33
22.36	12.9987	22.46	33
22.38	10.4924	22.48	32
22.4	8.8695	22.5	33
22.42	7.68444	22.52	33
22.44	6.77776	22.54	32
22.46	6.32568	22.56	33
22.48	6.49325	22.58	32
22.5	7.34154	22.6	32
22.52	8.79277	22.62	32
22.54	10.1545	22.64	33
22.56	10.1386	22.66	34
22.58	8.94491	22.68	39
22.6	7.90698	22.7	40
22.62	7.6448	22.72	40
22.64	8.43118	22.74	39
22.66	10.4733	22.76	37
22.68	14.3577	22.78	37
22.7	20.7876	22.8	41
22.72	29.6443	22.82	43
22.74	37.3264	22.84	45
22.76	36.6782	22.86	44
22.78	28.5612	22.88	43
22.8	20.2064	22.9	44
22.82	14.5476	22.92	46
22.84	11.3234	22.94	47
22.86	9.29559	22.96	47
22.88	7.49077	22.98	45
22.9	5.93268	23	44
22.92	4.8152	23.02	40
22.94	3.96716	23.04	34
22.96	3.49836	23.06	34
22.98	3.30846	23.08	36
23	3.18711	23.1	35
23.02	3.19458	23.12	35
23.04	3.29866	23.14	34
23.06	3.40029	23.16	36
23.08	3.45567	23.18	36
23.1	3.57204	23.2	35
23.12	3.87278	23.22	41
23.14	4.47383	23.24	45
23.16	5.54747	23.26	46
23.18	7.33668	23.28	47
23.2	9.98826	23.3	43
23.22	13.1045	23.32	44
23.24	14.8475	23.34	43
23.26	13.9397	23.36	44
23.28	12.3018	23.38	50
23.3	11.7924	23.4	50
23.32	12.9476	23.42	50
23.34	15.7938	23.44	49
23.36	20.8335	23.46	45
23.38	27.9826	23.48	45
23.4	33.9072	23.5	44
23.42	32.5234	23.52	49
23.44	25.2276	23.54	52
23.46	18.0746	23.56	55
23.48	13.2741	23.58	56
23.5	10.6781	23.6	56
23.52	9.75106	23.62	56
23.54	10.1667	23.64	54
23.56	11.9441	23.66	53
23.58	15.263	23.68	54
23.6	20.5692	23.7	51
23.62	27.397	23.72	54
23.64	32.1925	23.74	55
23.66	30.3173	23.76	57
23.68	23.4773	23.78	62
23.7	16.6135	23.8	60
23.72	11.7738	23.82	61
23.74	8.81465	23.84	58
23.76	7.13005	23.86	53
23.78	6.19883	23.88	50
23.8	5.73072	23.9	48
23.82	5.55551	23.92	47
23.84	5.60205	23.94	46
23.86	5.85149	23.96	45
23.88	6.31696	23.98	47
23.9	7.04817	24	48
23.92	8.11689	24.02	54
23.94	9.70903	24.04	60
23.96	12.1292	24.06	73
23.98	16.0482	24.08	87
24	22.6351	24.1	101
24.02	33.5714	24.12	117
24.04	50.3819	24.14	128
24.06	71.5757	24.16	133
24.08	86.4584	24.18	137
24.1	81.9134	24.2	133
24.12	63.2059	24.22	126
24.14	43.8518	24.24	113
24.16	29.9633	24.26	95
24.18	21.4478	24.28	79
24.2	16.6479	24.3	61
24.22	14.1252	24.32	46
24.24	12.97	24.34	37
24.26	12.8579	24.36	33
24.28	13.7056	24.38	33
24.3	15.7902	24.4	34
24.32	19.8482	24.42	34
24.34	27.1853	24.44	34
24.36	39.6098	24.46	33
24.38	58.3586	24.48	32
24.4	80.0756	24.5	32
24.42	90.1815	24.52	36
24.44	78.0633	24.54	37
24.46	57.4932	24.56	39
24.48	40.6934	24.58	40
24.5	28.991	24.6	40
24.52	21.3475	24.62	41
24.54	17.0204	24.64	42
24.56	15.2415	24.66	43
24.58	15.4757	24.68	44
24.6	17.0961	24.7	43
24.62	18.3965	24.72	41
24.64	17.4766	24.74	37
24.66	14.9741	24.76	36
24.68	11.9333	24.78	34
24.7	9.11962	24.8	35
24.72	7.08727	24.82	33
24.74	5.78482	24.84	31
24.76	4.99154	24.86	31
24.78	4.52781	24.88	30
24.8	4.28358	24.9	27
24.82	4.20387	24.92	28
24.84	4.27718	24.94	27
24.86	4.51622	24.96	28
24.88	4.94136	24.98	28
24.9	5.72398	25	27
24.92	7.06087	25.02	25
24.94	9.36558	25.04	26
24.96	13.2523	25.06	25
24.98	19.3122	25.08	23
25	27.2383	25.1	22
25.02	33.9703	25.12	23
25.04	34.0047	25.14	23
25.06	27.8161	25.16	22
25.08	20.755	25.18	20
25.1	14.8616	25.2	22
25.12	10.6511	25.22	23
25.14	8.06526	25.24	21
25.16	6.63458	25.26	22
25.18	5.91932	25.28	22
25.2	5.60197	25.3	21
25.22	5.58964	25.32	19
25.24	5.93187	25.34	18
25.26	6.67557	25.36	18
25.28	7.86658	25.38	18
25.3	9.54312	25.4	17
25.32	12.0703	25.42	20
25.34	15.5299	25.44	24
25.36	18.6949	25.46	27
25.38	20.7015	25.48	30
25.4	21.5183	25.5	31
25.42	19.4872	25.52	32
25.44	15.3686	25.54	28
25.46	11.6198	25.56	25
25.48	8.78275	25.58	23
25.5	6.665	25.6	23
25.52	5.2851	25.62	21
25.54	4.47066	25.64	21
25.56	4.1513	25.66	24
25.58	4.09124	25.68	26
25.6	4.01261	25.7	26
25.62	3.93563	25.72	27
25.64	4.06628	25.74	29
25.66	4.42695	25.76	30
25.68	4.85123	25.78	29
25.7	5.41871	25.8	33
25.72	6.60624	25.82	36
25.74	8.80583	25.84	36
25.76	11.944	25.86	35
25.78	14.5748	25.88	33
25.8	14.1633	25.9	33
25.82	11.3394	25.92	29
25.84	8.70798	25.94	27
25.86	7.31885	25.96	27
25.88	7.21051	25.98	27
25.9	8.51441	26	25
25.92	11.0545	26.02	23
25.94	13.8252	26.04	22
25.96	14.2845	26.06	23
25.98	11.575	26.08	21
26	8.16274	26.1	21
26.02	5.57304	26.12	21
26.04	3.92155	26.14	22
26.06	2.95173	26.16	22
26.08	2.40338	26.18	24
26.1	2.13428	26.2	23
26.12	2.05046	26.22	23
26.14	2.10533	26.24	20
26.16	2.21966	26.26	17
26.18	2.19919	26.28	17
26.2	1.92046	26.3	18
26.22	1.63317	26.32	20
26.24	1.36535	26.34	22
26.26	1.20814	26.36	22
26.28	1.11403	26.38	23
26.3	1.0164	26.4	24
26.32	0.90369	26.42	24
26.34	0.80151	26.44	26
26.36	0.72334	26.46	27
26.38	0.66891	26.48	27
26.4	0.63114	26.5	28
26.42	0.60504	26.52	26
26.44	0.58694	26.54	25
26.46	0.57468	26.56	25
26.48	0.56459	26.58	25
26.5	0.56103	26.6	23
26.52	0.53361	26.62	23
26.54	0.53419	26.64	23
26.56	0.542	26.66	25
26.58	0.55315	26.68	26
26.6	0.56801	26.7	27
26.62	0.58695	26.72	25
26.64	0.6105	26.74	25
26.66	0.63945	26.76	23
26.68	0.67442	26.78	22
26.7	0.71747	26.8	21
26.72	0.77194	26.82	20
26.74	0.88489	26.84	23
26.76	0.9693	26.86	21
26.78	1.08103	26.88	20
26.8	1.23206	26.9	21
26.82	1.43587	26.92	22
26.84	1.74254	26.94	23
26.86	2.18682	26.96	23
26.88	2.79051	26.98	25
26.9	3.57908	27	26
26.92	4.65354	27.02	25
26.94	6.32373	27.04	27
26.96	8.6084	27.06	26
26.98	10.5182	27.08	24
27	10.3155	27.1	24
27.02	8.19976	27.12	24
27.04	5.94913	27.14	23
27.06	4.40872	27.16	23
27.08	3.46275	27.18	23
27.1	2.9714	27.2	23
27.12	2.79205	27.22	21
27.14	2.77726	27.24	19
27.16	2.90695	27.26	20
27.18	3.16836	27.28	21
27.2	3.52323	27.3	21
27.22	3.92812	27.32	22
27.24	4.42807	27.34	21
27.26	5.19401	27.36	19
27.28	6.48754	27.38	16
27.3	8.68496	27.4	15
27.32	12.4041	27.42	14
27.34	18.3635	27.44	14
27.36	26.7278	27.46	16
27.38	34.8328	27.48	20
27.4	35.9064	27.5	22
27.42	28.9619	27.52	23
27.44	20.8114	27.54	24
27.46	14.9524	27.56	24
27.48	11.511	27.58	22
27.5	9.82662	27.6	21
27.52	9.32628	27.62	22
27.54	9.70953	27.64	21
27.56	10.9754	27.66	19
27.58	13.4688	27.68	18
27.6	17.9969	27.7	17
27.62	25.9124	27.72	17
27.64	38.8107	27.74	16
27.66	57.0227	27.76	16
27.68	74.5674	27.78	19
27.7	76.3657	27.8	19
27.72	60.2905	27.82	19
27.74	41.4101	27.84	20
27.76	27.4982	27.86	21
27.78	18.8046	27.88	22
27.8	13.7429	27.9	21
27.82	10.7645	27.92	23
27.84	8.81216	27.94	24
27.86	7.38232	27.96	25
27.88	6.34213	27.98	27
27.9	5.6281	28	29
27.92	5.17064	28.02	26
27.94	4.91601	28.04	26
27.96	4.83304	28.06	26
27.98	4.91148	28.08	30
28	5.1572	28.1	36
28.02	5.58415	28.12	47
28.04	6.2286	28.14	61
28.06	7.22343	28.16	87
28.08	8.853	28.18	111
28.1	11.6281	28.2	142
28.12	16.3798	28.22	174
28.14	24.1374	28.24	203
28.16	35.3872	28.26	224
28.18	47.3057	28.28	231
28.2	50.7499	28.3	226
28.22	41.9475	28.32	216
28.24	29.9449	28.34	193
28.26	20.8108	28.36	167
28.28	15.1688	28.38	137
28.3	12.1252	28.4	106
28.32	10.769	28.42	80
28.34	10.4804	28.44	58
28.36	10.9959	28.46	43
28.38	12.3987	28.48	35
28.4	14.9063	28.5	32
28.42	18.6673	28.52	33
28.44	24.2461	28.54	31
28.46	33.131	28.56	31
28.48	46.1272	28.58	31
28.5	60.4314	28.6	31
28.52	66.7397	28.62	29
28.54	62.193	28.64	30
28.56	55.3074	28.66	30
28.58	47.4344	28.68	28
28.6	37.2859	28.7	23
28.62	28.5951	28.72	23
28.64	23.2371	28.74	23
28.66	20.1982	28.76	22
28.68	17.5443	28.78	21
28.7	14.3944	28.8	24
28.72	11.726	28.82	28
28.74	10.1025	28.84	31
28.76	9.09275	28.86	31
28.78	8.10665	28.88	35
28.8	7.04556	28.9	38
28.82	5.83506	28.92	36
28.84	4.65482	28.94	35
28.86	3.74058	28.96	35
28.88	3.07029	28.98	35
28.9	2.63723	29	35
28.92	2.34437	29.02	31
28.94	2.15163	29.04	30
28.96	2.04674	29.06	30
28.98	2.03727	29.08	26
29	2.13928	29.1	23
29.02	2.34427	29.12	22
29.04	2.53142	29.14	21
29.06	2.49862	29.16	21
29.08	2.29794	29.18	21
29.1	2.06908	29.2	20
29.12	1.82758	29.22	20
29.14	1.63185	29.24	19
29.16	1.50306	29.26	17
29.18	1.30863	29.28	17
29.2	1.1624	29.3	16
29.22	1.03293	29.32	17
29.24	0.94017	29.34	17
29.26	0.88444	29.36	17
29.28	0.84823	29.38	15
29.3	0.82868	29.4	15
29.32	0.82366	29.42	13
29.34	0.83114	29.44	15
29.36	0.85457	29.46	15
29.38	0.89073	29.48	16
29.4	0.94695	29.5	16
29.42	1.032	29.52	17
29.44	1.16298	29.54	17
29.46	1.37228	29.56	17
29.48	1.71436	29.58	15
29.5	2.25728	29.6	15
29.52	3.04548	29.62	12
29.54	3.95042	29.64	11
29.56	4.49253	29.66	10
29.58	4.39212	29.68	10
29.6	4.2237	29.7	12
29.62	4.47117	29.72	14
29.64	5.08073	29.74	15
29.66	5.44571	29.76	17
29.68	5.40947	29.78	16
29.7	5.4825	29.8	14
29.72	6.00784	29.82	12
29.74	6.8735	29.84	12
29.76	7.28776	29.86	15
29.78	6.67518	29.88	15
29.8	5.83352	29.9	17
29.82	5.39135	29.92	18
29.84	5.35078	29.94	17
29.86	5.82379	29.96	15
29.88	6.97073	29.98	14
29.9	8.48347	30	13
29.92	9.7235		13
29.94	10.7479		13
29.96	11.4705		14
29.98	11.3249		14
30	10.1529	--	14
30.02	8.57599
30.04	7.38263
30.06	6.70835
30.08	5.85223
30.1	4.73703
30.12	3.70455	--
30.14	2.88319	--
30.16	2.37698	--
30.18	2.17302	--
30.2	2.17885	--	--
30.22	2.17459	--	--
30.24	1.93706	--	--
30.26	1.58207	--	--
30.28	1.28331	--	--
30.3	1.10521	--	--
30.32	1.04021	--	--
30.34	1.07477	--	--
30.36	1.18268	--	--
30.38	1.27326	--	--
30.4	1.21125	--	--
30.42	1.03465	--	--
30.44	0.87222	--	--
30.46	0.76648	--	--
30.48	0.7159	--	--
30.5	0.70129	--	--
30.52	0.71562	--	--
30.54	0.75768	--	--
30.56	0.82698	--	--
30.58	0.93086	--	--
30.6	1.06829	--	--
30.62	1.28321	--	--
30.64	1.63474	--	--
30.66	2.22527	--	--
30.68	3.16797	--	--
30.7	4.48211	--	--
30.72	5.7711	--	--
30.74	6.13831	--	--
30.76	5.65923	--	--
30.78	5.25969	--	--
30.8	5.01046	--	--
30.82	4.3958	--	--
30.84	3.52027	--	--
30.86	2.8664	--	--
30.88	2.57529	--	--
30.9	2.57507	--	--
30.92	2.72179	--	--
30.94	2.8982	--	--
30.96	3.27474	--	--
30.98	4.11152	--	--
31	5.53165	--	--
31.02	7.21326	--	--
31.04	8.01644	--	--
31.06	7.10614	--	--
31.08	5.5926	--	--
31.1	4.48211	--	--
31.12	3.86689	--	--
31.14	3.59773	--	--
31.16	3.69955	--	--
31.18	4.16622	--	--
31.2	4.64218	--	--
31.22	4.48142	--	--
31.24	3.78295	--	--
31.26	3.12829	--	--
31.28	2.7499	--	--
31.3	2.6389	--	--
31.32	2.76591	--	--
31.34	3.13055	--	--
31.36	3.80292	--	--
31.38	4.95637	--	--
31.4	6.92292	--	--
31.42	10.126	--	--
31.44	14.7856	--	--
31.46	19.7785	--	--
31.48	21.4273	--	--
31.5	18.2889	--	--
31.52	14.0091	--	--
31.54	10.9569	--	--
31.56	9.31073	--	--
31.58	8.31608	--	--
31.6	7.45443	--	--
31.62	7.09865	--	--
31.64	7.63828	--	--
31.66	9.14145	--	--
31.68	11.1989	--	--
31.7	12.3128	--	--
31.72	10.9411	--	--
31.74	8.29435	--	--
31.76	6.01253	--	--
31.78	4.50969	--	--
31.8	3.67396	--	--
31.82	3.32453	--	--
31.84	3.35014	--	--
31.86	3.71316	--	--
31.88	4.37681	--	--
31.9	5.20718	--	--
31.92	5.81389	--	--
31.94	5.74849	--	--
31.96	5.46448	--	--
31.98	5.69119	--	--
32	6.76746	--	--
32.02	8.71747	--	--
32.04	10.8879	--	--
32.06	11.669	--	--
32.08	10.5094	--	--
32.1	8.92838	--	--
32.12	7.98112	--	--
32.14	7.54726	--	--
32.16	7.43794	--	--
32.18	8.08118	--	--
32.2	9.96179	--	--
32.22	13.3324	--	--
32.24	17.7272	--	--
32.26	20.8969	--	--
32.28	20.6965	--	--
32.3	18.9767	--	--
32.32	17.4986	--	--
32.34	15.5896	--	--
32.36	13.4764	--	--
32.38	12.2556	--	--
32.4	12.7144	--	--
32.42	15.2878	--	--
32.44	19.6781	--	--
32.46	24.0682	--	--
32.48	25.5276	--	--
32.5	22.1658	--	--
32.52	16.3552	--	--
32.54	11.4158	--	--
32.56	8.21239	--	--
32.58	6.44362	--	--
32.6	5.6268	--	--
32.62	5.28043	--	--
32.64	5.11577	--	--
32.66	5.27541	--	--
32.68	5.94898	--	--
32.7	6.86721	--	--
32.72	7.08917	--	--
32.74	6.09697	--	--
32.76	4.70228	--	--
32.78	3.62849	--	--
32.8	3.02464	--	--
32.82	2.84926	--	--
32.84	3.06114	--	--
32.86	3.62454	--	--
32.88	4.43885	--	--
32.9	5.14288	--	--
32.92	5.05954	--	--
32.94	4.30689	--	--
32.96	3.64823	--	--
32.98	3.19863	--	--
33	2.6769	--	--
33.02	2.08654	--	--
33.04	1.60599	--	--
33.06	1.28054	--	--
33.08	1.07313	--	--
33.1	0.94494	--	--
33.12	0.86912	--	--
33.14	0.83119	--	--
33.16	0.81588	--	--
33.18	0.83481	--	--
33.2	0.82816	--	--
33.22	0.79781	--	--
33.24	0.77281	--	--
33.26	0.76865	--	--
33.28	0.78726	--	--
33.3	0.83222	--	--
33.32	0.91368	--	--
33.34	1.03536	--	--
33.36	1.20362	--	--
33.38	1.40258	--	--
33.4	1.57982	--	--
33.42	1.77043	--	--
33.44	2.10152	--	--
33.46	2.69858	--	--
33.48	3.66498	--	--
33.5	5.09312	--	--
33.52	6.78609	--	--
33.54	7.72038	--	--
33.56	6.94669	--	--
33.58	5.43655	--	--
33.6	4.2829	--	--
33.62	3.75729	--	--
33.64	3.85527	--	--
33.66	4.59178	--	--
33.68	5.99335	--	--
33.7	7.87275	--	--
33.72	9.4398	--	--
33.74	10.0437	--	--
33.76	9.63584	--	--
33.78	8.55752	--	--
33.8	7.95529	--	--
33.82	8.47043	--	--
33.84	9.87183	--	--
33.86	11.4426	--	--
33.88	12.7939	--	--
33.9	12.8404	--	--
33.92	10.6769	--	--
33.94	7.92277	--	--
33.96	5.90962	--	--
33.98	4.87419	--	--
34	4.58984	--	--
34.02	4.61419	--	--
34.04	4.33416	--	--
34.06	3.723	--	--
34.08	3.25399	--	--
34.1	3.17299	--	--
34.12	3.54238	--	--
34.14	4.31541	--	--
34.16	5.16211	--	--
34.18	5.255	--	--
34.2	4.37318	--	--
34.22	3.32794	--	--
34.24	2.57994	--	--
34.26	2.15667	--	--
34.28	1.96207	--	--
34.3	1.9075	--	--
34.32	1.9721	--	--
34.34	2.14922	--	--
34.36	2.44514	--	--
34.38	2.8465	--	--
34.4	3.35674	--	--
34.42	4.06531	--	--
34.44	4.80565	--	--
34.46	5.00209	--	--
34.48	4.62247	--	--
34.5	4.32273	--	--
34.52	4.49718	--	--
34.54	5.3384	--	--
34.56	7.12036	--	--
34.58	10.1836	--	--
34.6	14.7336	--	--
34.62	19.9117	--	--
34.64	22.4323	--	--
34.66	20.0909	--	--
34.68	15.7438	--	--
34.7	12.3895	--	--
34.72	10.6656	--	--
34.74	10.2153	--	--
34.76	10.2931	--	--
34.78	9.54348	--	--
34.8	7.7659	--	--
34.82	6.03231	--	--
34.84	4.94469	--	--
34.86	4.56953	--	--
34.88	4.8434	--	--
34.9	5.6761	--	--
34.92	6.87927	--	--
34.94	7.93493	--	--
34.96	8.14741	--	--
34.98	7.8989	--	--
35	7.50881	--	--
35.02	6.7067	--	--
35.04	5.93524	--	--
35.06	5.79145	--	--
35.08	6.17452	--	--
35.1	6.24554	--	--
35.12	5.3237	--	--
35.14	4.02887	--	--
35.16	3.0047	--	--
35.18	2.36172	--	--
35.2	2.04006	--	--
35.22	1.94617	--	--
35.24	2.00279	--	--
35.26	2.07678	--	--
35.28	2.01211	--	--
35.3	1.89291	--	--
35.32	1.86427	--	--
35.34	2.03275	--	--
35.36	2.42856	--	--
35.38	3.03014	--	--
35.4	3.56654	--	--
35.42	3.6351	--	--
35.44	3.35933	--	--
35.46	3.14192	--	--
35.48	3.08146	--	--
35.5	3.18322	--	--
35.52	3.31596	--	--
35.54	3.33458	--	--
35.56	3.47883	--	--
35.58	4.03638	--	--
35.6	5.0634	--	--
35.62	6.17576	--	--
35.64	6.47761	--	--
35.66	5.9471	--	--
35.68	5.57338	--	--
35.7	5.78956	--	--
35.72	6.30346	--	--
35.74	6.46446	--	--
35.76	6.23694	--	--
35.78	6.26786	--	--
35.8	6.94729	--	--
35.82	8.24956	--	--
35.84	9.44473	--	--
35.86	9.90671	--	--
35.88	10.3024	--	--
35.9	10.6917	--	--
35.92	10.3597	--	--
35.94	9.86813	--	--
35.96	9.7697	--	--
35.98	9.7105	--	--
36	9.85639	--	--
36.02	10.0755	--	--
36.04	9.29143	--	--
36.06	7.72115	--	--
36.08	6.57594	--	--
36.1	6.37415	--	--
36.12	7.21566	--	--
36.14	8.84252	--	--
36.16	10.1585	--	--
36.18	9.68722	--	--
36.2	8.0869	--	--
36.22	6.86453	--	--
36.24	6.51055	--	--
36.26	7.09237	--	--
36.28	8.4507	--	--
36.3	9.74739	--	--
36.32	9.91487	--	--
36.34	8.97378	--	--
36.36	7.40255	--	--
36.38	5.9899	--	--
36.4	5.24877	--	--
36.42	5.23111	--	--
36.44	5.82104	--	--
36.46	6.93336	--	--
36.48	8.39767	--	--
36.5	9.14275	--	--
36.52	8.13061	--	--
36.54	6.36196	--	--
36.56	4.97606	--	--
36.58	4.22983	--	--
36.6	4.05375	--	--
36.62	4.40544	--	--
36.64	5.37903	--	--
36.66	7.21081	--	--
36.68	10.1616	--	--
36.7	14.1327	--	--
36.72	17.951	--	--
36.74	19.1339	--	--
36.76	17.5032	--	--
36.78	15.6623	--	--
36.8	13.8983	--	--
36.82	11.3695	--	--
36.84	8.84097	--	--
36.86	6.93608	--	--
36.88	5.51991	--	--
36.9	4.62879	--	--
36.92	4.33934	--	--
36.94	4.50894	--	--
36.96	4.69242	--	--
36.98	4.33307	--	--
37	3.57299	--	--
37.02	2.77281	--	--
37.04	2.11726	--	--
37.06	1.66237	--	--
37.08	1.37477	--	--
37.1	1.18824	--	--
37.12	1.06486	--	--
37.14	0.98691	--	--
37.16	0.9389	--	--
37.18	0.9142	--	--
37.2	0.91021	--	--
37.22	0.93281	--	--
37.24	0.98435	--	--
37.26	1.08052	--	--
37.28	1.24116	--	--
37.3	1.50976	--	--
37.32	1.95995	--	--
37.34	2.64962	--	--
37.36	3.53956	--	--
37.38	4.3115	--	--
37.4	4.51807	--	--
37.42	4.22603	--	--
37.44	3.99135	--	--
37.46	4.04743	--	--
37.48	4.26272	--	--
37.5	4.50513	--	--
37.52	4.89282	--	--
37.54	5.65447	--	--
37.56	6.51781	--	--
37.58	6.81254	--	--
37.6	6.53204	--	--
37.62	6.3144	--	--
37.64	6.43111	--	--
37.66	6.29739	--	--
37.68	5.39708	--	--
37.7	4.10797	--	--
37.72	3.01583	--	--
37.74	2.2947	--	--
37.76	1.87832	--	--
37.78	1.67356	--	--
37.8	1.62088	--	--
37.82	1.70475	--	--
37.84	1.94594	--	--
37.86	2.4024	--	--
37.88	3.13744	--	--
37.9	4.11968	--	--
37.92	5.12445	--	--
37.94	5.95838	--	--
37.96	6.45767	--	--
37.98	6.55928	--	--
38	6.82382	--	--
38.02	7.57508	--	--
38.04	8.04425	--	--
38.06	7.29202	--	--
38.08	5.70507	--	--
38.1	4.27748	--	--
38.12	3.39996	--	--
38.14	2.98753	--	--
38.16	2.80196	--	--
38.18	2.63914	--	--
38.2	2.57199	--	--
38.22	2.73572	--	--
38.24	3.20814	--	--
38.26	3.86641	--	--
38.28	4.33708	--	--
38.3	4.48319	--	--
38.32	4.79412	--	--
38.34	5.53988	--	--
38.36	6.24333	--	--
38.38	6.14355	--	--
38.4	5.59851	--	--
38.42	5.21616	--	--
38.44	4.86543	--	--
38.46	4.53382	--	--
38.48	4.61068	--	--
38.5	5.30534	--	--
38.52	6.47738	--	--
38.54	7.44342	--	--
38.56	7.29668	--	--
38.58	6.22406	--	--
38.6	4.94871	--	--
38.62	3.8993	--	--
38.64	3.34699	--	--
38.66	3.31815	--	--
38.68	3.6911	--	--
38.7	4.0865	--	--
38.72	4.02385	--	--
38.74	3.70524	--	--
38.76	3.52471	--	--
38.78	3.41962	--	--
38.8	3.31353	--	--
38.82	3.22959	--	--
38.84	2.9978	--	--
38.86	2.65887	--	--
38.88	2.5041	--	--
38.9	2.65227	--	--
38.92	2.96397	--	--
38.94	3.05092	--	--
38.96	2.77667	--	--
38.98	2.46194	--	--
39	2.32445	--	--
39.02	2.28848	--	--
39.04	2.10387	--	--
39.06	1.7992	--	--
39.08	1.56441	--	--
39.1	1.47887	--	--
39.12	1.51944	--	--
39.14	1.55559	--	--
39.16	1.46216	--	--
39.18	1.32137	--	--
39.2	1.25005	--	--
39.22	1.28649	--	--
39.24	1.43195	--	--
39.26	1.64852	--	--
39.28	1.86804	--	--
39.3	2.13401	--	--
39.32	2.60025	--	--
39.34	3.31879	--	--
39.36	4.05343	--	--
39.38	4.25511	--	--
39.4	3.97033	--	--
39.42	3.82257	--	--
39.44	4.12264	--	--
39.46	4.81776	--	--
39.48	5.5853	--	--
39.5	6.34188	--	--
39.52	7.53806	--	--
39.54	9.54737	--	--
39.56	12.0575	--	--
39.58	13.9118	--	--
39.6	13.6669	--	--
39.62	11.7534	--	--
39.64	9.69134	--	--
39.66	7.99677	--	--
39.68	6.89437	--	--
39.7	6.16399	--	--
39.72	5.42869	--	--
39.74	4.52545	--	--
39.76	3.76	--	--
39.78	3.35573	--	--
39.8	3.27219	--	--
39.82	3.36101	--	--
39.84	3.62011	--	--
39.86	4.23426	--	--
39.88	5.35001	--	--
39.9	6.84731	--	--
39.92	7.82658	--	--
39.94	7.30677	--	--
39.96	6.06084	--	--
39.98	5.12323	--	--
40	4.57828	--	--
40.02	4.17472	--	--
40.04	4.05299	--	--
40.06	4.35245	--	--
40.08	4.9609	--	--
40.1	5.49997	--	--
40.12	5.37379	--	--
40.14	4.59067	--	--
40.16	3.85521	--	--
40.18	3.59367	--	--
40.2	3.91312	--	--
40.22	4.7355	--	--
40.24	5.63121	--	--
40.26	5.79437	--	--
40.28	5.05423	--	--
40.3	4.06932	--	--
40.32	3.21218	--	--
40.34	2.62578	--	--
40.36	2.31086	--	--
40.38	2.17716	--	--
40.4	2.20205	--	--
40.42	2.42905	--	--
40.44	2.92331	--	--
40.46	3.77859	--	--
40.48	5.17387	--	--
40.5	7.21365	--	--
40.52	9.34034	--	--
40.54	9.97191	--	--
40.56	8.51964	--	--
40.58	6.44018	--	--
40.6	4.9021	--	--
40.62	4.12905	--	--
40.64	3.96296	--	--
40.66	4.19617	--	--
40.68	4.85172	--	--
40.7	5.93154	--	--
40.72	7.04039	--	--
40.74	7.60615	--	--
40.76	7.21332	--	--
40.78	5.9638	--	--
40.8	4.59606	--	--
40.82	3.5057	--	--
40.84	2.71048	--	--
40.86	2.17951	--	--
40.88	1.8778	--	--
40.9	1.73358	--	--
40.92	1.68525	--	--
40.94	1.73839	--	--
40.96	1.93175	--	--
40.98	2.26706	--	--
41	2.61715	--	--
41.02	2.8203	--	--
41.04	3.00129	--	--
41.06	3.30029	--	--
41.08	3.72207	--	--
41.1	4.10689	--	--
41.12	4.01416	--	--
41.14	3.53615	--	--
41.16	3.10259	--	--
41.18	2.9058	--	--
41.2	3.05048	--	--
41.22	3.61853	--	--
41.24	4.70471	--	--
41.26	6.3662	--	--
41.28	8.36207	--	--
41.3	9.69089	--	--
41.32	9.61155	--	--
41.34	9.07861	--	--
41.36	9.30994	--	--
41.38	10.5682	--	--
41.4	12.2094	--	--
41.42	12.6741	--	--
41.44	11.5296	--	--
41.46	10.3752	--	--
41.48	9.65992	--	--
41.5	8.52473	--	--
41.52	6.79425	--	--
41.54	5.1027	--	--
41.56	3.8997	--	--
41.58	3.22224	--	--
41.6	2.96862	--	--
41.62	3.06686	--	--
41.64	3.44986	--	--
41.66	3.94726	--	--
41.68	4.36474	--	--
41.7	4.64441	--	--
41.72	4.55258	--	--
41.74	4.04207	--	--
41.76	3.42436	--	--
41.78	3.02581	--	--
41.8	2.92048	--	--
41.82	2.97718	--	--
41.84	3.15023	--	--
41.86	3.60891	--	--
41.88	4.53838	--	--
41.9	5.98472	--	--
41.92	7.57358	--	--
41.94	8.33391	--	--
41.96	8.00208	--	--
41.98	7.54249	--	--
42	7.65814	--	--
42.02	8.24598	--	--
42.04	9.1589	--	--
42.06	10.3429	--	--
42.08	11.2442	--	--
42.1	11.4987	--	--
42.12	11.2137	--	--
42.14	10.5409	--	--
42.16	10.3204	--	--
42.18	10.6336	--	--
42.2	10.1157	--	--
42.22	8.3635	--	--
42.24	6.54772	--	--
42.26	5.31866	--	--
42.28	4.53537	--	--
42.3	3.74786	--	--
42.32	2.94405	--	--
42.34	2.33912	--	--
42.36	1.97995	--	--
42.38	1.82129	--	--
42.4	1.77021	--	--
42.42	1.67883	--	--
42.44	1.50612	--	--
42.46	1.36338	--	--
42.48	1.32675	--	--
42.5	1.4299	--	--
42.52	1.68858	--	--
42.54	2.05411	--	--
42.56	2.29697	--	--
42.58	2.1419	--	--
42.6	1.75882	--	--
42.62	1.42234	--	--
42.64	1.21518	--	--
42.66	1.13477	--	--
42.68	1.16378	--	--
42.7	1.29173	--	--
42.72	1.49988	--	--
42.74	1.72205	--	--
42.76	1.87546	--	--
42.78	2.05087	--	--
42.8	2.41424	--	--
42.82	3.02978	--	--
42.84	3.75399	--	--
42.86	4.33725	--	--
42.88	4.77056	--	--
42.9	5.18209	--	--
42.92	5.57486	--	--
42.94	5.82872	--	--
[truncated: 361 more rows]

## Sheet: Figure 3b
Figure 3b				Figure 3b
PFC-73-Ni-adsorption		PFC-73-Ni- Desorption		PFC-73-Cu-Adsorption		PFC-73-Cu- Desorption		PFC-72-Co-Adsorption		PFC-72-Co-Desorption
Relative Pressure (p/p°)	Quantity Adsorbed (cm3/g STP)	Relative Pressure (p/p°)	Quantity Adsorbed (cm3/g STP)	Relative Pressure (p/p°)	Quantity Adsorbed (cm3/g STP)	Relative Pressure (p/p°)	Quantity Adsorbed (cm3/g STP)	Relative Pressure (p/p°)	Quantity Adsorbed (cm3/g STP)	Relative Pressure (p/p°)	Quantity Adsorbed (cm3/g STP)
6.57939e-05	24.4948	0.99323	460.488	5.01249e-05	25.0644	0.99477	400.348	6.05081e-05	24.9694	0.99446	431.447
0.000173933	48.4459	0.95591	457.512	0.000152193	49.6835	0.96232	399.819	0.000210873	49.3524	0.95802	430.707
0.000358708	72.4777	0.92971	456.698	0.000344815	73.8107	0.92914	399.972	0.000508003	72.9252	0.92151	430.136
0.000634786	96.2304	0.89023	455.919	0.000650078	97.4477	0.89568	400.175	0.000868686	96.2819	0.89014	429.656
0.00101	119.396	0.85548	455.269	0.00112	121.798	0.85078	400.568	0.00127	120.49	0.85542	429.183
0.00156	143.678	0.82035	454.57	0.0018	145.409	0.81697	400.889	0.00174	144.65	0.82046	428.663
0.00234	167.489	0.78541	453.89	0.00281	168.121	0.78305	401.3	0.00235	168.593	0.78539	428.088
0.0036	190.2	0.75043	453.114	0.00447	189.617	0.74897	401.484	0.00329	191.757	0.75042	427.474
0.00586	211.893	0.71529	452.311	0.00643	204.421	0.71501	401.618	0.00492	213.734	0.71541	426.833
0.00971	230.425	0.68032	451.486	0.00959	218.428	0.68085	401.875	0.00611	231.577	0.68039	426.145
0.02023	256.194	0.64547	450.527	0.01973	242.741	0.64667	402.131	0.01009	259.217	0.64539	425.351
0.0295	279.449	0.61034	449.532	0.0296	264.686	0.6123	402.366	0.016	290.461	0.61031	424.536
0.03493	307.986	0.57538	448.416	0.03617	296.6	0.57804	402.531	0.02013	317.701	0.57541	423.659
0.03941	338.731	0.54041	447.123	0.04195	329.068	0.54374	402.549	0.02798	348.159	0.54037	422.712
0.0477	363.059	0.50548	445.544	0.0519	347.777	0.50966	402.485	0.03123	354.23	0.5054	421.643
0.08363	386.847	0.47071	443.329	0.08169	363.75	0.47027	402.209	0.04845	370.544	0.47046	420.433
0.1207	397.093	0.43546	440.914	0.12188	373.611	0.43525	401.922	0.0862	385.524	0.43541	419.081
0.15667	403.694	0.40044	438.613	0.15753	379.361	0.40035	401.507	0.12163	393.222	0.40042	417.642
0.19305	408.86	0.36579	436.138	0.19274	384.154	0.36535	400.856	0.15662	398.541	0.36555	416.022
0.22689	412.798	0.33069	433.444	0.22581	388.405	0.33028	400.006	0.19227	402.755	0.33055	414.17
0.26116	416.401	0.29564	430.561	0.26054	392.018	0.29534	398.868	0.22647	405.966	0.29554	412.081
0.29565	419.706	0.26086	427.449	0.29587	394.331	0.26033	397.339	0.26112	408.673	0.26055	409.62
0.33026	423.133	0.22597	423.967	0.33092	395.956	0.22542	395.288	0.29569	410.995	0.22553	406.806
0.36484	426.021	0.191	419.758	0.36475	397.082	0.19069	392.313	0.33052	413.02	0.19076	403.396
0.39948	428.582	0.1562	414.273	0.39975	398.008	0.1562	387.468	0.36474	414.755	0.1558	399.218
0.43456	430.928	0.12107	407.639	0.43486	398.662	0.12128	380.484	0.39981	416.302	0.12116	393.886
0.46945	433.27	0.08723	398.555	0.46981	399.137	0.08634	371.615	0.43482	417.672	0.08663	386.407
0.50455	435.604	0.06771	390.555	0.50482	399.506	0.06745	364.475	0.46984	418.932	0.06723	380.299
0.53964	437.794	0.04765	373.982	0.53982	399.766	0.04733	348.739	0.50487	420.04	0.04923	371.716
0.5745	439.908	0.03773	341.345	0.57507	400.15	0.03782	316.472	0.53988	421.035	0.02866	350.498
0.6098	441.769	0.03369	311.728	0.61005	400.182	0.03269	284.02	0.57485	422.024	0.02029	320.707
0.64461	443.514	0.02957	290.716	0.64505	400.342	0.0276	266.56	0.60999	422.925	0.01553	289.932
0.67971	445.018	0.01858	263.028	0.68008	400.378	0.01269	235.168	0.64494	423.656	0.00975	260.7
0.71474	446.37	0.01014	241.889	0.71437	400.501	0.01029	228.427	0.67983	424.411
0.7496	447.691			0.74867	400.487			0.71492	425.076
0.78464	448.939			0.78271	400.266			0.7498	425.802
0.8197	450.144			0.81696	399.936			0.78497	426.458
0.85467	451.31			0.8512	399.631			0.81986	427.043
0.8896	452.443			0.8855	399.371			0.855	427.686
0.92458	453.756			0.91974	399.302			0.88987	428.347
0.9595	455.622			0.95375	399.285			0.92492	429.034
0.99323	460.488			0.99477	400.348			0.95978	429.845
								0.99446	431.447
PFC-73-Ni-100oC-8h-20210531 - Desorption
Relative Pressure (p/p°)	Quantity Adsorbed (cm3/g STP)
0.99323	460.488
0.95591	457.512
0.92971	456.698
0.89023	455.919
0.85548	455.269
0.82035	454.57
0.78541	453.89
0.75043	453.114
0.71529	452.311
0.68032	451.486
0.64547	450.527
0.61034	449.532
0.57538	448.416
0.54041	447.123
0.50548	445.544
0.47071	443.329
0.43546	440.914
0.40044	438.613
0.36579	436.138
0.33069	433.444
0.29564	430.561
0.26086	427.449
0.22597	423.967
0.191	419.758
0.1562	414.273
0.12107	407.639
0.08723	398.555
0.06771	390.555
0.04765	373.982
0.03773	341.345
0.03369	311.728
0.02957	290.716
0.01858	263.028
0.01014	241.889

## Sheet: Figure 3c
Figure 3c
		PFC-73-Ni: Pore Width (Å)	dV/dW Pore Volume (cm3/g·Å)	PFC-73-Cu: Pore Width (Å)	dV/dW Pore Volume (cm3/g·Å)
PFC-72-Co:Pore Width (Å)	dV/dW Pore Volume (cm3/g·Å)	10.2234	0	10.2234	0
10.2234	0	10.5808	0	10.5808	0
10.5808	0	10.9383	0	10.9383	0
10.9383	0	11.2957	0	11.2957	0
11.2957	0	11.6532	0	11.6532	0
11.6532	0	12.0107	0	12.0107	0
12.0107	0	12.3681	0	12.3681	0
12.3681	0	12.7256	0	12.7256	0
12.7256	0	13.083	0	13.083	0
13.083	0	13.4405	0	13.4405	0
13.4405	0	13.798	0	13.798	0
13.798	0	14.1554	0	14.1554	0
14.1554	0	14.5129	0	14.5129	0
14.5129	0	14.8703	0	14.8703	0
14.8703	0	15.2278	0	15.2278	0
15.2278	0	15.5853	0	15.5853	0
15.5853	0.01736	15.9427	0	15.9427	0
15.9427	0	16.3002	0	16.3002	0
16.3002	0	16.6576	0	16.6576	0
16.6576	0	17.0151	0.00192	17.0151	0
17.0151	0	17.3726	0	17.3726	0
17.3726	0	17.73	0	17.73	0
17.73	0	18.0875	0	18.0875	0
18.0875	0	18.4449	1.25207	18.4449	1.41942
18.4449	1.71788	18.8024	0	18.8024	0
18.8024	0	19.1599	0	19.1599	0
19.1599	0	19.5173	0	19.5173	0
19.5173	0	19.8748	0	19.8748	0
19.8748	0	20.2322	0	20.2322	0
20.2322	0	20.5897	0	20.5897	0
20.5897	0	20.9472	0	20.9472	0
20.9472	0	21.3046	0	21.3046	0
21.3046	0	21.6621	0	21.6621	0
21.6621	0	22.377	0.20954	22.377	0.10595
22.377	0	23.0919	0	23.0919	0
23.0919	0	23.8068	0	23.8068	0
23.8068	0	24.5218	0	24.5218	0
24.5218	0	25.2367	0.02017	25.2367	0
25.2367	0	25.9516	0	25.9516	0
25.9516	0	26.6665	0	26.6665	0
26.6665	0	27.3814	0	27.3814	0
27.3814	0	28.0964	0	28.0964	0
28.0964	0	28.8113	0	28.8113	0
28.8113	0	29.5262	0.00968	29.5262	0
29.5262	0	30.2411	0	30.2411	0
30.2411	0	30.956	0	30.956	0
30.956	0	31.671	0	31.671	0
31.671	0	32.3859	0.00271	32.3859	0
32.3859	0	33.1008	0	33.1008	0
33.1008	0	33.8157	0	33.8157	0
33.8157	0	34.5306	0	34.5306	0
34.5306	0	35.2456	0	35.2456	0
35.2456	0	35.9605	0.00663	35.9605	0
35.9605	0	36.6754	0	36.6754	0
36.6754	0	37.3903	0	37.3903	0
37.3903	0	38.1052	0.0036	38.1052	0
38.1052	0	38.8202	0	38.8202	0
38.8202	0	39.5351	0.00294	39.5351	0
39.5351	0	40.25	0	40.25	0
40.25	0	40.9649	0.00192	40.9649	0
40.9649	0	41.6798	0	41.6798	0
41.6798	0	42.3948	0.00219	42.3948	0
42.3948	0	43.1097	0	43.1097	0
43.1097	0	43.8246	0.00156	43.8246	0
43.8246	0	44.5395	0	44.5395	0
44.5395	0	45.2544	0.0016	45.2544	0
45.2544	0	45.9694	0	45.9694	0
45.9694	0	46.6843	0.00106	46.6843	0
46.6843	0	47.3992	0	47.3992	0
47.3992	0	48.1141	0	48.1141	0
48.1141	0	48.829	0.00271	48.829	0
48.829	0	49.544	0	49.544	0
49.544	0	50.2589	0.00101	50.2589	0
50.2589	0	52.0462	0.00105	52.0462	0
52.0462	0	54.9059	0.000549952	54.9059	0
54.9059	0	57.7655	0.000438824	57.7655	0
57.7655	0	60.9827	0.000742691	60.9827	0
60.9827	0	64.1998	0.000416929	64.1998	0
64.1998	0	67.417	0.000457737	67.417	0
67.417	0	70.9916	0.000298137	70.9916	0
70.9916	0	74.5662	0.000202747	74.5662	0
74.5662	0	78.4982	0.000249985	78.4982	0
78.4982	0	82.7877	0.000117158	82.7877	0
82.7877	0	87.0773	9.45013e-05	87.0773	0
87.0773	0	91.3668	7.62735e-05	91.3668	0
91.3668	0	96.3712	0.000127306	96.3712	0
96.3712	0	101.376	8.53957e-05	101.376	0
101.376	0	106.38	5.68596e-05	106.38	0
106.38	0	112.099	5.06396e-05	112.099	0
112.099	0	117.819	7.24976e-05	117.819	0
117.819	0	123.896	4.60221e-05	123.896	0
123.896	0	130.33	3.48379e-05	130.33	0
130.33	0	136.764	2.98092e-05	136.764	0
136.764	0	143.913	2.76125e-05	143.913	0
143.913	0	151.063	2.35887e-05	151.063	0
151.063	0	158.927	3.45403e-05	158.927	0
158.927	0	167.148	2.36265e-05	167.148	0
167.148	0	175.727	1.64039e-05	175.727	0
175.727	0	184.664	1.47262e-05	184.664	0
184.664	0	193.958	1.19541e-05	193.958	0
193.958	0	203.967	1.06286e-05	203.967	0
203.967	0	214.333	9.27252e-06	214.333	0
214.333	0	225.057	8.33135e-06	225.057	0
225.057	0	236.496	7.72259e-06	236.496	0
236.496	0	248.292	1.23834e-05	248.292	0
248.292	0	261.16	1.14337e-05	261.16	0
261.16	0	274.386	8.52095e-06	274.386	0
274.386	0	287.97	8.03251e-06	287.97	0
287.97	0	302.626	6.92602e-06	302.626	0
302.626	0	317.996	6.373e-06	317.996	0
317.996	0	334.082	5.31538e-06	334.082	0
334.082	0	350.883	4.14511e-06	350.883	0
350.883	0	368.756	1.21517e-06	368.756	0
368.756	0	387.344	0.000163441	387.344	0
387.344	8.36993e-06				0
				368.756	0
				387.344	0

## Sheet: Figure 3e
Figure 3e
	PFC-72-Co		Co boil		CoO
7513.34	-0.0046	7509.24	0.00423	7509.24	0.00671
7517.15	-0.00526	7519.52	0.00598	7519.52	0.00586
7520.89	-0.00535	7529.83	0.00422	7529.83	0.00503
7524.84	-0.00193	7540.12	0.00189	7540.12	0.00433
7529.13	-0.00382	7550.41	0.00146	7550.41	0.00336
7533.23	-0.00332	7560.7	0.00112	7560.7	0.00269
7537.19	1.41752e-05	7571	0.000227651	7571	0.00192
7541.09	0.00157	7581.3	-0.000476328	7581.3	0.00135
7545.06	0.000338883	7591.58	-3.60355e-05	7591.58	0.000686796
7549.03	0.000379631	7601.89	0.000507423	7601.89	0.00015387
7553.08	0.0018	7612.18	0.000451127	7612.18	-0.000422779
7557.2	0.00166	7622.47	-0.00103	7622.47	-0.000738418
7561.26	-0.000210091	7632.76	-0.00192	7632.76	-0.00144
7565.05	-0.00136	7643.05	-0.000737653	7643.05	-0.00195
7568.84	0.00257	7653.35	-0.00116	7653.35	-0.0021
7572.91	0.00541	7663.64	0.00103	7663.64	-0.00216
7577.05	0.00241	7673.94	0.00202	7673.94	-0.0018
7581.06	-0.000120928	7684.24	0.00464	7684.24	-0.000981444
7585.15	-0.000810087	7684.59	0.0044	7684.59	-0.000707233
7589.17	0.00114	7684.94	0.00469	7684.94	-0.000663334
7592.85	0.00107	7685.29	0.00473	7685.29	-0.000695071
7597.02	0.00288	7685.64	0.00469	7685.64	-0.00075544
7600.98	0.00094011	7685.99	0.00459	7685.99	-0.000667316
7605.15	-0.000971692	7686.34	0.0049	7686.34	-0.000389522
7609.19	-0.00123	7686.69	0.00443	7686.69	-0.000343377
7613.03	-0.00113	7687.04	0.00447	7687.04	-0.000141077
7617.02	-0.00415	7687.39	0.00437	7687.39	2.50061e-06
7621	-0.00283	7687.74	0.00436	7687.74	-7.82892e-05
7624.85	-2.19107e-05	7688.09	0.00412	7688.09	-5.42315e-06
7629.06	-0.00134	7688.44	0.00433	7688.44	0.000103854
7632.99	0.000171566	7688.79	0.00442	7688.79	0.000224813
7637.13	0.000674051	7689.14	0.0044	7689.14	0.000550119
7640.86	0.00102	7689.49	0.00453	7689.49	0.000683066
7644.87	-0.000611572	7689.84	0.00431	7689.84	0.000873274
7648.89	-0.000971605	7690.19	0.00424	7690.19	0.000957305
7652.98	-0.00392	7690.54	0.00415	7690.54	0.00111
7657	-0.00135	7690.89	0.00427	7690.89	0.00125
7661.1	-0.00245	7691.24	0.00423	7691.24	0.00139
7665	-0.00292	7691.58	0.0042	7691.58	0.00146
7668.82	-0.00203	7691.93	0.00419	7691.93	0.00157
7672.8	-0.00256	7692.28	0.00422	7692.28	0.00176
7676.98	-0.00324	7692.63	0.00431	7692.63	0.00182
7680.97	-0.00282	7692.98	0.00447	7692.98	0.00188
7685.02	-0.00127	7693.33	0.00467	7693.33	0.00204
7688.87	-0.000795017	7693.68	0.00442	7693.68	0.00224
7689.92	0.00267	7694.03	0.00467	7694.03	0.00242
7690.9	0.00175	7694.38	0.00492	7694.38	0.00255
7691.95	0.0037	7694.73	0.00546	7694.73	0.00274
7692.86	0.00321	7695.08	0.00494	7695.08	0.0029
7693.92	0.01052	7695.43	0.005	7695.43	0.00308
7694.97	0.01171	7695.79	0.00553	7695.79	0.00329
7696.02	0.00245	7696.14	0.00549	7696.14	0.0035
7696.86	0.00486	7696.49	0.0056	7696.49	0.00372
7697.85	0.00313	7696.84	0.00583	7696.84	0.00393
7698.97	0.00575	7697.19	0.00621	7697.19	0.0041
7699.25	0.01285	7697.54	0.00663	7697.54	0.00434
7699.74	0.01299	7697.88	0.00676	7697.88	0.00446
7700.16	0.01292	7698.23	0.00701	7698.23	0.00469
7700.73	0.01398	7698.58	0.00718	7698.58	0.0049
7701.29	0.01344	7698.93	0.00763	7698.93	0.00517
7701.78	0.01414	7699.28	0.00782	7699.28	0.00542
7702.2	0.015	7699.63	0.00817	7699.63	0.00579
7702.69	0.01458	7699.98	0.00857	7699.98	0.00592
7703.26	0.01637	7700.34	0.00903	7700.34	0.00629
7703.82	0.01674	7700.69	0.00939	7700.69	0.00669
7704.24	0.01731	7701.04	0.00967	7701.04	0.00701
7704.73	0.01794	7701.39	0.01026	7701.39	0.00733
7705.3	0.01946	7701.74	0.01077	7701.74	0.0075
7705.79	0.02052	7702.08	0.01144	7702.08	0.00801
7706.35	0.02287	7702.43	0.01159	7702.43	0.00856
7706.77	0.02413	7702.78	0.01227	7702.78	0.00895
7707.27	0.02764	7703.13	0.013	7703.13	0.00938
7707.76	0.03242	7703.48	0.01401	7703.48	0.00995
7708.32	0.03654	7703.84	0.01471	7703.84	0.01035
7708.81	0.04177	7704.19	0.01544	7704.19	0.01078
7709.31	0.04575	7704.54	0.01705	7704.54	0.01138
7709.8	0.04843	7704.88	0.01806	7704.88	0.01209
7710.29	0.05078	7705.23	0.01952	7705.23	0.01284
7710.86	0.05206	7705.58	0.02119	7705.58	0.01358
7711.28	0.05787	7705.93	0.02324	7705.93	0.01442
7711.77	0.06565	7706.28	0.02566	7706.28	0.01525
7712.27	0.07879	7706.64	0.02906	7706.64	0.01628
7712.69	0.10076	7706.99	0.03299	7706.99	0.01763
7713.11	0.1349	7707.34	0.03926	7707.34	0.0193
7713.68	0.18149	7707.68	0.0482	7707.68	0.02157
7714.17	0.22365	7708.03	0.06084	7708.03	0.02469
7714.66	0.25934	7708.38	0.07885	7708.38	0.02914
7715.16	0.27439	7708.73	0.10059	7708.73	0.03517
7715.58	0.2821	7709.09	0.12506	7709.09	0.04244
7716.14	0.29044	7709.42	0.14829	7709.42	0.04941
7716.57	0.3029	7709.78	0.16933	7709.78	0.05556
7717.06	0.31886	7710.11	0.18873	7710.11	0.05955
7717.56	0.33733	7710.47	0.20757	7710.47	0.06154
7718.05	0.3597	7710.82	0.22637	7710.82	0.06203
7718.54	0.3832	7711.17	0.24381	7711.17	0.06201
7719.04	0.41421	7711.52	0.25978	7711.52	0.06238
7719.53	0.44756	7711.88	0.27291	7711.88	0.06357
7720.1	0.48806	7712.21	0.28281	7712.21	0.06554
7720.59	0.52763	7712.57	0.2907	7712.57	0.06839
7721.09	0.57047	7712.92	0.29667	7712.92	0.07193
7721.58	0.61247	7713.27	0.30146	7713.27	0.07624
7722.07	0.65667	7713.62	0.30603	7713.62	0.08165
7722.57	0.69824	7713.98	0.31062	7713.98	0.08832
7722.99	0.74126	7714.32	0.316	7714.32	0.09603
7723.56	0.78819	7714.67	0.32426	7714.67	0.10589
7724.12	0.83528	7715.02	0.33587	7715.02	0.11757
7724.55	0.88548	7715.37	0.3508	7715.37	0.13185
7725.11	0.93593	7715.73	0.36891	7715.73	0.14888
7725.61	0.98522	7716.06	0.3882	7716.06	0.16862
7726.1	1.0279	7716.42	0.40946	7716.42	0.19291
7726.67	1.0673	7716.77	0.431	7716.77	0.22098
7727.17	1.09803	7717.12	0.45211	7717.12	0.25332
7727.59	1.12288	7717.48	0.47186	7717.48	0.28862
7728.16	1.14272	7717.81	0.4897	7717.81	0.32511
7728.65	1.15686	7718.17	0.5066	7718.17	0.36457
7729.22	1.16805	7718.52	0.52164	7718.52	0.40393
7729.71	1.17388	7718.87	0.53585	7718.87	0.44291
7730.28	1.17817	7719.21	0.54842	7719.21	0.4789
7730.71	1.18137	7719.57	0.563	7719.57	0.51532
7731.2	1.18321	7719.92	0.57863	7719.92	0.55187
7731.77	1.18625	7720.27	0.59501	7720.27	0.58934
7732.19	1.18877	7720.63	0.61248	7720.63	0.6298
7732.76	1.19257	7720.96	0.63092	7720.96	0.67188
7733.19	1.19394	7721.32	0.64854	7721.32	0.71966
7733.68	1.19425	7721.67	0.66546	7721.67	0.77168
7734.25	1.19277	7722.02	0.68014	7722.02	0.8255
7734.67	1.18891	7722.36	0.69313	7722.36	0.87844
7735.24	1.18059	7722.72	0.70366	7722.72	0.93238
7735.74	1.17095	7723.07	0.71134	7723.07	0.98278
7736.23	1.15803	7723.42	0.71899	7723.42	1.02883
7736.73	1.14224	7723.76	0.72667	7723.76	1.06763
7737.23	1.12609	7724.12	0.73521	7724.12	1.10331
7737.65	1.11011	7724.47	0.7451	7724.47	1.13582
7738.15	1.09263	7724.82	0.75526	7724.82	1.16643
7738.65	1.07666	7725.16	0.76626	7725.16	1.19585
7739.14	1.06148	7725.52	0.77487	7725.52	1.22693
7739.64	1.04572	7725.87	0.78174	7725.87	1.25716
7740.14	1.03304	7726.22	0.7844	7726.22	1.28649
7740.56	1.02004	7726.56	0.7866	7726.56	1.31144
7741.06	1.00783	7726.92	0.78892	7726.92	1.33354
7741.63	0.99682	7727.27	0.79084	7727.27	1.35218
7742.06	0.98717	7727.63	0.79402	7727.63	1.36787
7742.55	0.97672	7727.97	0.79767	7727.97	1.3813
7743.05	0.96818	7728.32	0.80062	7728.32	1.3944
7743.48	0.95983	7728.67	0.80089	7728.67	1.40584
7744.05	0.95083	7729.01	0.80008	7729.01	1.41443
7744.54	0.94317	7729.37	0.79541	7729.37	1.41896
7745.04	0.93527	7729.72	0.7881	7729.72	1.41717
7745.54	0.92899	7730.08	0.78239	7730.08	1.40809
7746.04	0.92232	7730.42	0.77717	7730.42	1.39241
7746.53	0.91718	7730.77	0.77307	7730.77	1.36934
7747.1	0.9128	7731.12	0.77065	7731.12	1.34087
7747.6	0.90815	7731.46	0.77038	7731.46	1.30968
7748.03	0.90444	7731.82	0.77147	7731.82	1.27553
7748.53	0.90129	7732.17	0.77338	7732.17	1.23998
7749.02	0.8983	7732.53	0.77665	7732.53	1.20551
7749.59	0.89518	7732.87	0.78088	7732.87	1.17381
7750.02	0.8912	7733.22	0.78541	7733.22	1.14291
7750.59	0.88753	7733.58	0.79005	7733.58	1.11475
7751.02	0.8819	7733.92	0.79387	7733.92	1.09094
7751.66	0.87688	7734.27	0.79718	7734.27	1.06918
7752.16	0.87093	7734.63	0.79977	7734.63	1.05077
7752.58	0.86452	7734.97	0.80177	7734.97	1.03616
7753.15	0.85733	7735.32	0.80315	7735.32	1.02364
7753.65	0.85097	7735.67	0.80336	7735.67	1.01363
7754.08	0.84452	7736.02	0.80505	7736.02	1.00642
7754.65	0.8394	7736.37	0.80586	7736.37	1.00103
7755.15	0.83332	7736.72	0.80511	7736.72	0.99778
7755.72	0.82911	7737.07	0.8055	7737.07	0.99646
7756.22	0.82605	7737.42	0.80545	7737.42	0.99673
7756.72	0.82335	7737.77	0.80506	7737.77	0.99821
7757.22	0.8218	7738.12	0.80456	7738.12	1.00052
7757.72	0.82179	7738.47	0.80372	7738.47	1.00355
7758.22	0.82267	7738.83	0.80342	7738.83	1.00709
7758.65	0.82483	7739.17	0.80134	7739.17	1.01074
7759.93	0.83019	7739.52	0.80161	7739.52	1.01478
7760.86	0.84128	7739.88	0.80043	7739.88	1.0187
7761.86	0.85364	7740.22	0.79859	7740.22	1.02227
7762.86	0.86971	7740.57	0.79721	7740.57	1.02577
7763.86	0.88577	7740.91	0.79586	7740.91	1.02889
7764.79	0.89509	7741.27	0.79521	7741.27	1.03178
7765.79	0.91306	7741.62	0.79347	7741.62	1.03415
7766.79	0.92207	7741.96	0.79237	7741.96	1.03592
7767.79	0.92919	7742.32	0.79184	7742.32	1.03708
7768.72	0.93719	7742.68	0.79073	7742.68	1.0375
7769.72	0.94497	7743.02	0.79034	7743.02	1.03713
7770.72	0.95172	7743.37	0.78898	7743.37	1.03547
7771.8	0.95909	7743.73	0.78799	7743.73	1.03289
7772.73	0.96312	7744.07	0.78705	7744.07	1.02934
7773.73	0.96563	7744.42	0.78638	7744.42	1.02477
7774.73	0.96896	7744.76	0.78679	7744.76	1.01952
7775.74	0.97012	7745.12	0.78715	7745.12	1.01364
7776.81	0.97159	7745.48	0.78862	7745.48	1.00751
7777.82	0.97391	7745.82	0.78975	7745.82	1.00146
7778.82	0.97574	7746.17	0.79162	7746.17	0.99509
7779.83	0.97923	7746.51	0.79291	7746.51	0.98887
7780.83	0.97978	7746.87	0.79558	7746.87	0.98272
7781.91	0.982	7747.23	0.7976	7747.23	0.97647
7782.91	0.9844	7747.57	0.79955	7747.57	0.9704
7783.92	0.98541	7747.92	0.80215	7747.92	0.96387
7784.92	0.98631	7748.26	0.80539	7748.26	0.95756
7785.93	0.98738	7748.62	0.80883	7748.62	0.95105
7786.86	0.98921	7748.98	0.81176	7748.98	0.94462
7787.94	0.99121	7749.32	0.81563	7749.32	0.93863
7788.81	0.98979	7749.67	0.81961	7749.67	0.93253
7789.74	0.99769	7750.02	0.82416	7750.02	0.927
7790.82	0.99692	7750.37	0.8288	7750.37	0.92193
7791.83	0.99884	7750.71	0.83255	7750.71	0.91749
7792.77	1.0018	7751.07	0.83796	7751.07	0.91319
7793.7	1.00464	7751.43	0.84323	7751.43	0.90936
7794.71	1.01098	7751.77	0.84757	7751.77	0.90616
7795.72	1.01047	7752.12	0.85228	7752.12	0.90326
7796.58	1.01362	7752.47	0.85644	7752.47	0.90073
7797.74	1.01604	7752.82	0.86149	7752.82	0.8984
7798.67	1.01839	7753.16	0.86636	7753.16	0.89641
7799.68	1.01854	7753.52	0.87111	7753.52	0.8945
7800.69	1.01835	7753.88	0.87558	7753.88	0.89289
7801.7	1.01722	7754.22	0.87992	7754.22	0.89144
7802.72	1.01961	7755.8	0.89984	7755.8	0.88805
7803.65	1.01307	7757.41	0.91421	7757.41	0.88759
7804.81	1.01138	7759.06	0.92201	7759.06	0.88828
7805.82	1.00889	7760.73	0.92481	7760.73	0.89161
7806.83	1.00416	7762.43	0.91955	7762.43	0.9015
7807.92	0.99974	7764.14	0.90713	7764.14	0.92175
7808.86	0.99482	7765.88	0.88979	7765.88	0.94971
7809.87	0.98943	7767.67	0.87185	7767.67	0.97964
7810.88	0.98578	7769.48	0.85585	7769.48	1.00716
7811.9	0.97923	7771.31	0.84447	7771.31	1.03021
7812.91	0.97823	7773.16	0.84042	7773.16	1.05092
7813.92	0.96862	7775.05	0.83624	7775.05	1.06622
7814.86	0.97144	7776.97	0.83387	7776.97	1.06817
7815.81	0.96843	7778.91	0.83509	7778.91	1.06475
7816.82	0.96415	7780.87	0.84008	7780.87	1.06497
7817.84	0.96308	7782.87	0.86092	7782.87	1.06826
7818.7	0.96026	7784.9	0.8585	7784.9	1.06763
7819.65	0.96027	7786.95	0.8759	7786.95	1.06141
7820.59	0.95998	7789.02	0.8911	7789.02	1.0498
7821.61	0.95985	7791.14	0.9084	7791.14	1.03671
7822.62	0.96081	7793.27	0.91913	7793.27	1.02796
7823.57	0.96098	7795.43	0.92583	7795.43	1.02203
7824.65	0.96231	7797.61	0.94233	7797.61	1.01793
7825.67	0.96214	7799.83	0.96491	7799.83	1.0141
7826.76	0.96258	7802.07	0.98827	7802.07	1.0108
7827.63	0.96301	7804.35	1.00991	7804.35	1.005
7828.72	0.9638	7806.65	1.02404	7806.65	0.99686
7829.74	0.96395	7808.98	1.0309	7808.98	0.9904
7830.83	0.96503	7811.32	1.0303	7811.32	0.98792
7831.78	0.96479	7813.71	1.0262	7813.71	0.99077
7832.87	0.96476	7816.11	1.02016	7816.11	0.99994
7833.74	0.96357	7818.55	1.01057	7818.55	1.01124
7834.84	0.96335	7821.02	0.99786	7821.02	1.0197
7835.93	0.96181	7823.5	0.98545	7823.5	1.02265
7836.88	0.96114	7826.01	0.97246	7826.01	1.0212
7837.82	0.96045	7828.55	0.96141	7828.55	1.01673
7838.91	0.95857	7831.13	0.95402	7831.13	1.01038
7839.86	0.95905	7833.73	0.95231	7833.73	1.00201
7840.81	0.95921	7836.36	0.95713	7836.36	0.99152
7841.76	0.95843	7839.01	0.968	7839.01	0.98421
7842.71	0.95923	7841.69	0.9807	7841.69	0.98671
7843.8	0.95908	7844.41	0.99295	7844.41	0.99618
7844.75	0.96017	7847.14	1.00325	7847.14	1.00226
7845.7	0.95999	7849.92	1.01412	7849.92	0.99757
7846.65	0.95964	7852.7	1.0243	7852.7	0.984
7847.67	0.96018	7855.52	1.03792	7855.52	0.97161
7848.62	0.96095	7858.36	1.05596	7858.36	0.96777
7849.65	0.96163	7861.24	1.07949	7861.24	0.97511
7850.67	0.96489	7864.14	1.10452	7864.14	0.99132
7851.62	0.96631	7867.08	1.12876	7867.08	1.00986
7852.64	0.96859	7870.03	1.14916	7870.03	1.02836
7853.74	0.97114	7873.02	1.16457	7873.02	1.04373
7854.69	0.97414	7876.02	1.17292	7876.02	1.05115
7855.86	0.97663	7879.07	1.17484	7879.07	1.05071
7856.74	0.97803	7882.14	1.16767	7882.14	1.04492
7857.69	0.98142	7885.22	1.15455	7885.22	1.03557
7858.87	0.98424	7888.35	1.13655	7888.35	1.02369
7860.7	0.98671	7891.5	1.11631	7891.5	1.01065
7862.83	0.99349	7894.68	1.1003	7894.68	0.99722
7864.88	1.00041	7897.87	1.09275	7897.87	0.98431
7866.94	1.00177	7901.1	1.09621	7901.1	0.97686
7868.7	1.00525	7904.36	1.1106	7904.36	0.97812
7870.68	1.00839	7907.64	1.12696	7907.64	0.98493
7872.6	1.01258
7874.51	1.01394
7876.57	1.01302
7878.63	1.01217
7880.55	1.01353
7882.68	1.01416
7884.68	1.01216
7886.89	1.0092
7888.66	1.01067
7890.8	1.01012
7892.73	1.00646
7894.8	1.00356
7896.65	1.00382
7898.79	1.00353
7900.72	1.00239
7902.65	0.99679
7904.65	0.99824
7906.65	0.99899
7908.51	0.99472
7910.66	0.99306
7912.81	0.99363
7914.75	0.99542
7916.68	0.99236
7918.84	0.99256
7920.77	0.98978
7922.78	0.99091
7924.72	0.98874
7926.66	0.98713
7928.53	0.98984
7930.77	0.99079
7932.63	0.98813
7934.65	0.98993
7936.74	0.99126
7938.76	0.99157
7940.71	0.99363
7942.88	0.99571
7944.76	0.9944
7946.7	0.99182
7948.73	0.99303
7950.76	0.99488
7952.48	0.99174
7954.51	0.99205
7956.76	0.99556
7958.72	0.99384
7960.83	0.99327
7962.78	0.99511
7964.74	0.99519
7966.78	0.99404
7968.96	0.99672
7970.92	0.9992
7972.89	0.99652
7974.85	0.99892
7976.81	1.00202
7978.85	0.99917
7980.67	1.00237
7982.71	1.00573
7984.6	1.00251
7986.8	1.0042
7988.77	1.0073
7990.74	1.00419
7992.79	1.00532
7994.84	1.00912
7996.97	1.00585
7998.94	1.0072
8000.99	1.01076
8002.82	1.0069
8004.8	1.00935
8006.93	1.01065
8008.61	1.00722
8011.88	1.01043
8014.71	1.0062
8017.76	1.00868
8021.05	1.00317
8024.03	1.00651
8027.09	1.00048
8030.15	1.00637
8032.99	1.00402
8035.9	0.9991
8038.67	0.99988
8041.89	0.99554
8044.81	0.99847
8047.97	0.99367
8051.12	0.99641
8054.13	0.99478
8057.06	0.99514
8059.76	0.9977
8062.7	0.9957
8065.94	0.9986
8068.8	0.99783
8071.9	0.99608
8074.69	0.99974
8077.79	0.99614
8080.89	0.99899
8083.92	1.00198
8086.72	0.99755
8089.91	1.00118
8092.87	1.00025
8095.67	0.99801
8098.63	1.0019
8101.91	0.99864
8104.72	0.99737
8107.92	1.00205
8110.97	0.99984
8113.94	0.99857
8116.92	1.00239
8119.58	0.99869
8122.8	1.00409
8125.47	1.00527
8128.69	1.00022
8131.67	0.99761
8134.74	1.00155
8137.97	1.00262
8140.8	0.99943
8143.64	1.00043
8146.72	1.00289
8149.56	0.99995
8152.8	0.9982
8155.65	0.99967
8158.81	1.00046
8161.74	0.99693
8164.84	0.99558
8167.85	1
8170.71	1.00089
8173.73	0.9979
8176.59	0.9958
8179.61	0.99921
8182.8	1.00045
8185.9	0.99673
8189.01	0.99472
8191.81	0.99666
8195	0.99989
8197.88	0.99916
8200.92	0.99576
8203.72	0.99601
8206.6	0.9987
8209.89	0.99972
8212.78	0.99815
8215.67	0.99494
8219.04	0.99506
8222.02	0.99781
8224.83	1.00036
8227.81	1.00027
8230.88	0.99578
8233.86	1.00096
8236.76	1.0012
8239.67	1.00339
8242.74	1.00555
8245.98	1.00521
8248.89	1.00287
8251.97	0.99998
8254.81	1.0011
8257.65	1.00205
8260.74	1.00573
8263.74	1.00659
8266.75	1.00715
8269.52	1.00614
8272.53	1.0033
8275.95	1.00168
8278.97	0.99986
8281.75	1.0036
8285.01	1.00523
8287.63	1.00728
8290.57	1.00806
8293.68	1.00776
8296.8	1.00712
8299.58	1.00665
8302.54	1.00336
8305.91	1.00195
8308.7	1.0008
8312.73	0.99546
8316.76	0.99963
8320.72	1.00159
8324.68	0.99512
8328.64	0.99458
8332.77	0.99679
8336.83	0.99967
8340.64	0.99413
8344.36	1.00005
8348.51	1.00637
8352.58	0.99772
8356.49	0.99716
8360.32	1.00246
8364.65	0.9978
8368.74	0.99326
8372.49	0.99912
8376.67	0.98644
8380.51	1.01096
8384.62	1.00162
8388.56	0.99482
8392.75	1.00228
8396.53	0.99972
8400.31	0.99098
8404.43	0.99793
8408.64	0.99478
8412.6	0.99271
8416.4	0.9995
8420.62	0.99185
8424.42	0.99769
8428.57	0.98966
8432.64	0.99351
8436.54	0.99358
8440.36	0.99249
8444.26	0.99307
8448.26	0.99077
8452.34	0.99574
8456.69	0.9877
8460.53	0.9935
8464.62	0.98575
8468.47	0.99411
8472.32	0.98657
8476.51	0.99302
8480.54	0.9861
8484.49	0.98941
8488.69	0.98354
8492.48	0.98902
8496.43	0.98547
8500.57	0.98585
8504.1	0.98698
8508.41	0.98357

## Sheet: Figure 3f
Figure 3f
	PFC-72-Co		Co boil		CoO
0	0.0146	0	0.02694	0	0.19644
0.03068	0.01518	0.03068	0.02567	0.03068	0.19626
0.06136	0.01683	0.06136	0.02199	0.06136	0.19569
0.09204	0.01931	0.09204	0.01625	0.09204	0.19459
0.12272	0.02239	0.12272	0.00903	0.12272	0.19285
0.1534	0.02591	0.1534	0.00263	0.1534	0.19048
0.18408	0.02975	0.18408	0.00857	0.18408	0.18781
0.21476	0.03387	0.21476	0.01626	0.21476	0.18551
0.24544	0.03826	0.24544	0.02274	0.24544	0.18467
0.27612	0.04296	0.27612	0.02726	0.27612	0.18662
0.3068	0.04806	0.3068	0.02933	0.3068	0.19264
0.33748	0.05368	0.33748	0.02866	0.33748	0.2034
0.36816	0.05997	0.36816	0.0252	0.36816	0.21874
0.39884	0.06705	0.39884	0.01917	0.39884	0.2376
0.42951	0.07502	0.42951	0.01108	0.42951	0.25838
0.46019	0.08389	0.46019	0.00354	0.46019	0.2792
0.49087	0.09357	0.49087	0.01077	0.49087	0.29823
0.52155	0.10385	0.52155	0.02123	0.52155	0.31384
0.55223	0.11443	0.55223	0.03101	0.55223	0.32475
0.58291	0.1249	0.58291	0.03915	0.58291	0.33017
0.61359	0.13477	0.61359	0.04499	0.61359	0.32999
0.64427	0.14354	0.64427	0.04809	0.64427	0.32497
0.67495	0.15071	0.67495	0.04834	0.67495	0.31697
0.70563	0.15589	0.70563	0.04603	0.70563	0.30918
0.73631	0.15889	0.73631	0.04202	0.73631	0.30599
0.76699	0.1599	0.76699	0.0378	0.76699	0.31221
0.79767	0.15969	0.79767	0.03549	0.79767	0.33133
0.82835	0.15994	0.82835	0.03673	0.82835	0.36398
0.85903	0.16339	0.85903	0.04111	0.85903	0.40791
0.88971	0.17359	0.88971	0.0466	0.88971	0.45917
0.92039	0.19383	0.92039	0.05107	0.92039	0.51343
0.95107	0.22587	0.95107	0.05296	0.95107	0.56665
0.98175	0.26965	0.98175	0.05129	0.98175	0.61536
1.01243	0.32392	1.01243	0.04567	1.01243	0.65679
1.04311	0.387	1.04311	0.03635	1.04311	0.68896
1.07379	0.45708	1.07379	0.02466	1.07379	0.71082
1.10447	0.53233	1.10447	0.01605	1.10447	0.72242
1.13515	0.61088	1.13515	0.02246	1.13515	0.72505
1.16583	0.69081	1.16583	0.03746	1.16583	0.72141
1.1965	0.7702	1.1965	0.05265	1.1965	0.71567
1.22718	0.84707	1.22718	0.06494	1.22718	0.71317
1.25786	0.91949	1.25786	0.07253	1.25786	0.71972
1.28854	0.98558	1.28854	0.07435	1.28854	0.74021
1.31922	1.04361	1.31922	0.07057	1.31922	0.77713
1.3499	1.09197	1.3499	0.06378	1.3499	0.82979
1.38058	1.12931	1.38058	0.06152	1.38058	0.89461
1.41126	1.15452	1.41126	0.07439	1.41126	0.96626
1.44194	1.16679	1.44194	0.10401	1.44194	1.0388
1.47262	1.16567	1.47262	0.14425	1.47262	1.10648
1.5033	1.15103	1.5033	0.18952	1.5033	1.16418
1.53398	1.12315	1.53398	0.23561	1.53398	1.20768
1.56466	1.08262	1.56466	0.27915	1.56466	1.23369
1.59534	1.03043	1.59534	0.31764	1.59534	1.24
1.62602	0.96785	1.62602	0.34989	1.62602	1.22547
1.6567	0.89646	1.6567	0.37681	1.6567	1.19
1.68738	0.81809	1.68738	0.40224	1.68738	1.13454
1.71806	0.73472	1.71806	0.43353	1.71806	1.061
1.74874	0.64847	1.74874	0.48053	1.74874	0.97215
1.77942	0.56153	1.77942	0.55251	1.77942	0.87147
1.8101	0.47608	1.8101	0.65445	1.8101	0.76297
1.84078	0.39422	1.84078	0.78594	1.84078	0.651
1.87146	0.31793	1.87146	0.94251	1.87146	0.54006
1.90214	0.24903	1.90214	1.11752	1.90214	0.43472
1.93282	0.18912	1.93282	1.30331	1.93282	0.33993
1.9635	0.13955	1.9635	1.49178	1.9635	0.26235
1.99418	0.10124	1.99418	1.67479	1.99418	0.21339
2.02485	0.07429	2.02485	1.84439	2.02485	0.20861
2.05553	0.05695	2.05553	1.99319	2.05553	0.25183
2.08621	0.04542	2.08621	2.11463	2.08621	0.33144
2.11689	0.0362	2.11689	2.20325	2.11689	0.43801
2.14757	0.03035	2.14757	2.255	2.14757	0.56772
2.17825	0.0356	2.17825	2.26736	2.17825	0.71868
2.20893	0.05427	2.20893	2.23951	2.20893	0.88869
2.23961	0.08094	2.23961	2.17234	2.23961	1.07458
2.27029	0.11174	2.27029	2.06841	2.27029	1.27211
2.30097	0.14428	2.30097	1.93182	2.30097	1.47614
2.33165	0.17666	2.33165	1.76795	2.33165	1.68088
2.36233	0.20721	2.36233	1.58325	2.36233	1.88019
2.39301	0.23447	2.39301	1.3848	2.39301	2.06781
2.42369	0.2572	2.42369	1.18006	2.42369	2.23765
2.45437	0.27438	2.45437	0.97642	2.45437	2.38403
2.48505	0.28532	2.48505	0.78089	2.48505	2.50195
2.51573	0.2896	2.51573	0.59981	2.51573	2.58721
2.54641	0.28717	2.54641	0.43873	2.54641	2.63665
2.57709	0.2783	2.57709	0.30254	2.57709	2.64825
2.60777	0.2637	2.60777	0.19629	2.60777	2.6212
2.63845	0.24446	2.63845	0.12723	2.63845	2.55596
2.66913	0.22219	2.66913	0.10212	2.66913	2.45423
2.69981	0.19911	2.69981	0.10677	2.69981	2.31895
2.73049	0.17818	2.73049	0.11589	2.73049	2.15414
2.76117	0.16294	2.76117	0.11923	2.76117	1.96484
2.79184	0.15667	2.79184	0.11662	2.79184	1.75696
2.82252	0.16063	2.82252	0.11121	2.82252	1.53711
2.8532	0.1731	2.8532	0.10636	2.8532	1.31256
2.88388	0.19057	2.88388	0.10377	2.88388	1.09115
2.91456	0.20952	2.91456	0.10291	2.91456	0.88147
2.94524	0.22725	2.94524	0.10214	2.94524	0.69337
2.97592	0.24188	2.97592	0.10079	2.97592	0.53872
3.0066	0.25222	3.0066	0.10069	3.0066	0.43126
3.03728	0.25763	3.03728	0.10644	3.03728	0.37986
3.06796	0.25789	3.06796	0.12278	3.06796	0.3749
3.09864	0.2532	3.09864	0.15066	3.09864	0.39055
3.12932	0.2441	3.12932	0.18713	3.12932	0.40356
3.16	0.2315	3.16	0.22793	3.16	0.40075
3.19068	0.21668	3.19068	0.26897	3.19068	0.37637
3.22136	0.20129	3.22136	0.30672	3.22136	0.32905
3.25204	0.18731	3.25204	0.33834	3.25204	0.25995
3.28272	0.17691	3.28272	0.36172	3.28272	0.17194
3.3134	0.1719	3.3134	0.37555	3.3134	0.07009
3.34408	0.17315	3.34408	0.3794	3.34408	0.0532
3.37476	0.18018	3.37476	0.3737	3.37476	0.17137
3.40544	0.19138	3.40544	0.35967	3.40544	0.29386
3.43612	0.20473	3.43612	0.33924	3.43612	0.41361
3.4668	0.21836	3.4668	0.31488	3.4668	0.52597
3.49748	0.23074	3.49748	0.2894	3.49748	0.62699
3.52816	0.24076	3.52816	0.26579	3.52816	0.71332
3.55884	0.24769	3.55884	0.24701	3.55884	0.7824
3.58952	0.25108	3.58952	0.23577	3.58952	0.83245
3.62019	0.25078	3.62019	0.23437	3.62019	0.86256
3.65087	0.24683	3.65087	0.24441	3.65087	0.87274
3.68155	0.23947	3.68155	0.26659	3.68155	0.86385
3.71223	0.22907	3.71223	0.30059	3.71223	0.83766
3.74291	0.21616	3.74291	0.34525	3.74291	0.79679
3.77359	0.20132	3.77359	0.39861	3.77359	0.74469
3.80427	0.18524	3.80427	0.45812	3.80427	0.68565
3.83495	0.16863	3.83495	0.52081	3.83495	0.62474
3.86563	0.15222	3.86563	0.58342	3.86563	0.5677
3.89631	0.13672	3.89631	0.64264	3.89631	0.52054
3.92699	0.12276	3.92699	0.69533	3.92699	0.4885
3.95767	0.1108	3.95767	0.7387	3.95767	0.47439
3.98835	0.10112	3.98835	0.77052	3.98835	0.47734
4.01903	0.09369	4.01903	0.7893	4.01903	0.49324
4.04971	0.0882	4.04971	0.79439	4.04971	0.51667
4.08039	0.08416	4.08039	0.78605	4.08039	0.5428
4.11107	0.08103	4.11107	0.76553	4.11107	0.56831
4.14175	0.07838	4.14175	0.73499	4.14175	0.59158
4.17243	0.07596	4.17243	0.69746	4.17243	0.6125
4.20311	0.07374	4.20311	0.65668	4.20311	0.63214
4.23379	0.07185	4.23379	0.61678	4.23379	0.65231
4.26447	0.07053	4.26447	0.58187	4.26447	0.67516
4.29515	0.07004	4.29515	0.55537	4.29515	0.70261
4.32583	0.0705	4.32583	0.53924	4.32583	0.73593
4.35651	0.07185	4.35651	0.53356	4.35651	0.77542
4.38719	0.07384	4.38719	0.53662	4.38719	0.82037
4.41786	0.07606	4.41786	0.5457	4.41786	0.86925
4.44854	0.07805	4.44854	0.55793	4.44854	0.91997
4.47922	0.07933	4.47922	0.57092	4.47922	0.9702
4.5099	0.07952	4.5099	0.58299	4.5099	1.01761
4.54058	0.07829	4.54058	0.59315	4.54058	1.06007
4.57126	0.07544	4.57126	0.60092	4.57126	1.09571
4.60194	0.07084	4.60194	0.60606	4.60194	1.12305
4.63262	0.06449	4.63262	0.60835	4.63262	1.14097
4.6633	0.05646	4.6633	0.60753	4.6633	1.14869
4.69398	0.04692	4.69398	0.60317	4.69398	1.14581
4.72466	0.03611	4.72466	0.59477	4.72466	1.13221
4.75534	0.0244	4.75534	0.58181	4.75534	1.10805
4.78602	0.01245	4.78602	0.56393	4.78602	1.07371
4.8167	0.00584	4.8167	0.54099	4.8167	1.02974
4.84738	0.01573	4.84738	0.5132	4.84738	0.97685
4.87806	0.02778	4.87806	0.48115	4.87806	0.91588
4.90874	0.03935	4.90874	0.44581	4.90874	0.84776
4.93942	0.04993	4.93942	0.40848	4.93942	0.77361
4.9701	0.0592	4.9701	0.37072	4.9701	0.6947
5.00078	0.0669	5.00078	0.3342	5.00078	0.61268
5.03146	0.07289	5.03146	0.30055	5.03146	0.52977
5.06214	0.07706	5.06214	0.27106	5.06214	0.44926
5.09282	0.07938	5.09282	0.24647	5.09282	0.37643
5.1235	0.07991	5.1235	0.22677	5.1235	0.3198
5.15418	0.07874	5.15418	0.21116	5.15418	0.29102
5.18486	0.07605	5.18486	0.19833	5.18486	0.29847
5.21553	0.07207	5.21553	0.18685	5.21553	0.33831
5.24621	0.06705	5.24621	0.17551	5.24621	0.39828
5.27689	0.06131	5.27689	0.16352	5.27689	0.46725
5.30757	0.05516	5.30757	0.1506	5.30757	0.53778
5.33825	0.04894	5.33825	0.13686	5.33825	0.60513
5.36893	0.04296	5.36893	0.12266	5.36893	0.66605
5.39961	0.03752	5.39961	0.10852	5.39961	0.71817
5.43029	0.03284	5.43029	0.09491	5.43029	0.75973
5.46097	0.02904	5.46097	0.08219	5.46097	0.7894
5.49165	0.02607	5.49165	0.07049	5.49165	0.80627
5.52233	0.02373	5.52233	0.05977	5.52233	0.80979
5.55301	0.02175	5.55301	0.04989	5.55301	0.79979
5.58369	0.01981	5.58369	0.04083	5.58369	0.77646
5.61437	0.0177	5.61437	0.03301	5.61437	0.74036
5.64505	0.01532	5.64505	0.02765	5.64505	0.69237
5.67573	0.0127	5.67573	0.02651	5.67573	0.63372
5.70641	0.01013	5.70641	0.03002	5.70641	0.56588
5.73709	0.00826	5.73709	0.03636	5.73709	0.49058
5.76777	0.00817	5.76777	0.04346	5.76777	0.40971
5.79845	0.01013	5.79845	0.05	5.79845	0.3253
5.82913	0.01325	5.82913	0.05516	5.82913	0.23946
5.85981	0.01673	5.85981	0.05851	5.85981	0.15437
5.89049	0.02014	5.89049	0.05992	5.89049	0.07256
5.92117	0.02322	5.92117	0.0595	5.92117	0.01831
5.95185	0.02583	5.95185	0.05764	5.95185	0.08175
5.98253	0.02785	5.98253	0.055	5.98253	0.14572
6.0132	0.02921	6.0132	0.05242	6.0132	0.20144
6.04388	0.0299	6.04388	0.05078	6.04388	0.24768
6.07456	0.02991	6.07456	0.05071	6.07456	0.28382
6.10524	0.0293	6.10524	0.0523	6.10524	0.30959
6.13592	0.02815	6.13592	0.05511	6.13592	0.32505
6.1666	0.02658	6.1666	0.05842	6.1666	0.3306
6.19728	0.02476	6.19728	0.06161	6.19728	0.32685
6.22796	0.02291	6.22796	0.06431	6.22796	0.31469
6.25864	0.02134	6.25864	0.06647	6.25864	0.29517
6.28932	0.02038	6.28932	0.06835	6.28932	0.26949
6.32	0.02033	6.32	0.07041	6.32	0.23894
6.35068	0.02132	6.35068	0.07318	6.35068	0.20487
6.38136	0.02326	6.38136	0.07704	6.38136	0.16868
6.41204	0.0259	6.41204	0.082	6.41204	0.13185
6.44272	0.02894	6.44272	0.08773	6.44272	0.09625
6.4734	0.03215	6.4734	0.09357	6.4734	0.06518
6.50408	0.03531	6.50408	0.09874	6.50408	0.04712
6.53476	0.03827	6.53476	0.10244	6.53476	0.05347
6.56544	0.04091	6.56544	0.10398	6.56544	0.07566
6.59612	0.04314	6.59612	0.10281	6.59612	0.10161
6.6268	0.04489	6.6268	0.09857	6.6268	0.12717
6.65748	0.04613	6.65748	0.09116	6.65748	0.15105
6.68816	0.04685	6.68816	0.08078	6.68816	0.1728
6.71884	0.04706	6.71884	0.06807	6.71884	0.19224
6.74952	0.0468	6.74952	0.05454	6.74952	0.20929
6.7802	0.04614	6.7802	0.0437	6.7802	0.2239
6.81087	0.04517	6.81087	0.04197	6.81087	0.23601
6.84155	0.04399	6.84155	0.05264	6.84155	0.24558
6.87223	0.0427	6.87223	0.07107	6.87223	0.25254
6.90291	0.04141	6.90291	0.09257	6.90291	0.25686
6.93359	0.0402	6.93359	0.11463	6.93359	0.25855
6.96427	0.03911	6.96427	0.13584	6.96427	0.2577
6.99495	0.03815	6.99495	0.15523	6.99495	0.25444
7.02563	0.03727	7.02563	0.17211	7.02563	0.24904
7.05631	0.0364	7.05631	0.18598	7.05631	0.2418
7.08699	0.03544	7.08699	0.19648	7.08699	0.23315
7.11767	0.03427	7.11767	0.20343	7.11767	0.22357
7.14835	0.03282	7.14835	0.20677	7.14835	0.21358
7.17903	0.03101	7.17903	0.20659	7.17903	0.20375
7.20971	0.02882	7.20971	0.2031	7.20971	0.19464
7.24039	0.02627	7.24039	0.19661	7.24039	0.18677
7.27107	0.02344	7.27107	0.18751	7.27107	0.18059
7.30175	0.02047	7.30175	0.17629	7.30175	0.17645
7.33243	0.01762	7.33243	0.16345	7.33243	0.17456
7.36311	0.01528	7.36311	0.14956	7.36311	0.17496
7.39379	0.01392	7.39379	0.13518	7.39379	0.17758
7.42447	0.01392	7.42447	0.12087	7.42447	0.18215
7.45515	0.01518	7.45515	0.10716	7.45515	0.18832
7.48583	0.01719	7.48583	0.09453	7.48583	0.19564
7.51651	0.01944	7.51651	0.08337	7.51651	0.20356
7.54719	0.02154	7.54719	0.07393	7.54719	0.21151
7.57787	0.02323	7.57787	0.06626	7.57787	0.21886
7.60854	0.02436	7.60854	0.06022	7.60854	0.225
7.63922	0.02484	7.63922	0.05544	7.63922	0.22929
7.6699	0.02465	7.6699	0.05145	7.6699	0.23119
7.70058	0.02384	7.70058	0.04775	7.70058	0.23018
7.73126	0.02253	7.73126	0.04395	7.73126	0.22585
7.76194	0.02095	7.76194	0.03975	7.76194	0.21791
7.79262	0.01943	7.79262	0.03498	7.79262	0.20618
7.8233	0.01844	7.8233	0.02959	7.8233	0.19067
7.85398	0.01844	7.85398	0.02359	7.85398	0.17149
7.88466	0.01972	7.88466	0.01704	7.88466	0.14895
7.91534	0.02215	7.91534	0.01005	7.91534	0.12351
7.94602	0.02537	7.94602	0.00285	7.94602	0.09588
7.9767	0.02897	7.9767	0.00516	7.9767	0.06714
8.00738	0.03262	8.00738	0.01285	8.00738	0.03992
8.03806	0.03604	8.03806	0.02064	8.03806	0.02598
8.06874	0.03904	8.06874	0.02837	8.06874	0.04223
8.09942	0.04148	8.09942	0.03593	8.09942	0.06893
8.1301	0.04327	8.1301	0.04322	8.1301	0.09609
8.16078	0.04436	8.16078	0.05014	8.16078	0.12141
8.19146	0.04472	8.19146	0.05658	8.19146	0.14388
8.22214	0.0444	8.22214	0.06244	8.22214	0.16287
8.25282	0.04347	8.25282	0.06763	8.25282	0.17796
8.2835	0.04202	8.2835	0.07207	8.2835	0.18892
8.31418	0.0402	8.31418	0.07569	8.31418	0.19565
8.34486	0.03816	8.34486	0.07843	8.34486	0.19825
8.37554	0.03611	8.37554	0.0803	8.37554	0.19695
8.40621	0.03423	8.40621	0.08127	8.40621	0.19212
8.43689	0.03267	8.43689	0.08139	8.43689	0.18427
8.46757	0.03157	8.46757	0.0807	8.46757	0.17402
8.49825	0.03094	8.49825	0.07928	8.49825	0.16204
8.52893	0.03072	8.52893	0.07721	8.52893	0.14909
8.55961	0.03079	8.55961	0.07458	8.55961	0.13593
8.59029	0.03097	8.59029	0.07149	8.59029	0.12328
8.62097	0.03108	8.62097	0.06803	8.62097	0.11176
8.65165	0.03099	8.65165	0.06429	8.65165	0.10182
8.68233	0.03056	8.68233	0.06034	8.68233	0.09362
8.71301	0.02973	8.71301	0.05623	8.71301	0.08704
8.74369	0.02848	8.74369	0.05202	8.74369	0.08168
8.77437	0.02679	8.77437	0.04772	8.77437	0.07698
8.80505	0.02472	8.80505	0.04336	8.80505	0.07241
8.83573	0.02231	8.83573	0.03898	8.83573	0.06754
8.86641	0.01967	8.86641	0.03463	8.86641	0.06216
8.89709	0.0169	8.89709	0.0304	8.89709	0.05626
8.92777	0.01413	8.92777	0.02647	8.92777	0.05005
8.95845	0.01151	8.95845	0.02315	8.95845	0.04392
8.98913	0.00923	8.98913	0.02091	8.98913	0.03848
9.01981	0.00753	9.01981	0.02027	9.01981	0.03436
9.05049	0.00661	9.05049	0.02144	9.05049	0.03204
9.08117	0.00646	9.08117	0.02416	9.08117	0.03149
9.11185	0.00679	9.11185	0.02788	9.11185	0.03204
9.14253	0.00724	9.14253	0.03208	9.14253	0.03281
9.17321	0.00758	9.17321	0.03637	9.17321	0.03301
9.20388	0.00768	9.20388	0.04045	9.20388	0.03211
9.23456	0.00753	9.23456	0.04409	9.23456	0.02993
9.26524	0.00719	9.26524	0.04713	9.26524	0.02666
9.29592	0.00677	9.29592	0.04944	9.29592	0.02312
9.3266	0.00647	9.3266	0.05094	9.3266	0.02127
9.35728	0.0065	9.35728	0.05159	9.35728	0.02367
9.38796	0.007	9.38796	0.0514	9.38796	0.03083
9.41864	0.00794	9.41864	0.05041	9.41864	0.04118
9.44932	0.00917	9.44932	0.04874	9.44932	0.05321
9.48	0.01052	9.48	0.04652	9.48	0.06591
9.51068	0.01186	9.51068	0.04396	9.51068	0.07858
9.54136	0.01306	9.54136	0.04128	9.54136	0.09062
9.57204	0.01405	9.57204	0.03875	9.57204	0.10153
9.60272	0.01476	9.60272	0.03661	9.60272	0.11088
9.6334	0.01516	9.6334	0.03508	9.6334	0.11832
9.66408	0.01523	9.66408	0.03426	9.66408	0.12358
9.69476	0.01498	9.69476	0.03412	9.69476	0.12647
9.72544	0.01441	9.72544	0.03452	9.72544	0.1269
9.75612	0.01356	9.75612	0.03522	9.75612	0.12488
9.7868	0.01246	9.7868	0.03598	9.7868	0.12049
9.81748	0.01118	9.81748	0.03659	9.81748	0.11393
9.84816	0.00976	9.84816	0.0369	9.84816	0.10545
9.87884	0.00828	9.87884	0.03681	9.87884	0.09537
9.90952	0.00679	9.90952	0.03628	9.90952	0.08409
9.9402	0.00536	9.9402	0.0353	9.9402	0.07201
9.97088	0.00404	9.97088	0.03393	9.97088	0.05959

## Sheet: Figure 4a
Figure 4a
	PFC-72-Co		TCPP-Co		PFC-71		PFC-72-Co-Ar
0.9	0.03288	0.9	0.02556	0.9	0.0051	0.9	0.01937
0.899	0.02837	0.899	0.02293	0.899	0.00453	0.899	0.01802
0.898	0.02629	0.898	0.02143	0.898	0.00423	0.898	0.01739
0.897	0.02453	0.897	0.02015	0.897	0.00394	0.897	0.0169
0.896	0.02294	0.896	0.01896	0.896	0.00366	0.896	0.0165
0.895	0.02157	0.895	0.01793	0.895	0.00341	0.895	0.01614
0.894	0.0203	0.894	0.01692	0.894	0.00316	0.894	0.01583
0.893	0.01905	0.893	0.01601	0.893	0.00292	0.893	0.01548
0.892	0.01801	0.892	0.0152	0.892	0.00272	0.892	0.01521
0.891	0.01697	0.891	0.01442	0.891	0.00252	0.891	0.01491
0.89	0.01605	0.89	0.0137	0.89	0.00227	0.89	0.01468
0.889	0.0152	0.889	0.01307	0.889	0.00207	0.889	0.01444
0.888	0.01433	0.888	0.01241	0.888	0.00193	0.888	0.01423
0.887	0.01361	0.887	0.01185	0.887	0.00173	0.887	0.01405
0.886	0.01288	0.886	0.01125	0.886	0.0016	0.886	0.01381
0.885	0.01218	0.885	0.01069	0.885	0.00145	0.885	0.01357
0.884	0.01157	0.884	0.01023	0.884	0.00128	0.884	0.01336
0.883	0.01092	0.883	0.0097	0.883	0.00114	0.883	0.01312
0.882	0.01032	0.882	0.00929	0.882	0.00097697	0.882	0.01295
0.881	0.00977	0.881	0.00885	0.881	0.000849697	0.881	0.01279
0.88	0.00919	0.88	0.00837	0.88	0.000702626	0.88	0.0126
0.879	0.00871	0.879	0.00802	0.879	0.000603232	0.879	0.01252
0.878	0.00823	0.878	0.00762	0.878	0.000511919	0.878	0.01234
0.877	0.00773	0.877	0.00717	0.877	0.000329131	0.877	0.01216
0.876	0.00726	0.876	0.00686	0.876	0.000249616	0.876	0.01201
0.875	0.00684	0.875	0.00655	0.875	0.000138343	0.875	0.01185
0.874	0.00641	0.874	0.00617	0.874	1.90828e-05	0.874	0.01171
0.873	0.00605	0.873	0.00587	0.873	-9.2202e-05	0.873	0.01155
0.872	0.00558	0.872	0.00555	0.872	-0.000187636	0.872	0.01138
0.871	0.00528	0.871	0.00528	0.871	-0.00027903	0.871	0.0113
0.87	0.00491	0.87	0.00497	0.87	-0.000382384	0.87	0.01117
0.869	0.00454	0.869	0.00473	0.869	-0.000489697	0.869	0.01101
0.868	0.00429	0.868	0.0045	0.868	-0.000557172	0.868	0.01087
0.867	0.00393	0.867	0.00423	0.867	-0.000636768	0.867	0.01081
0.866	0.00364	0.866	0.004	0.866	-0.000732121	0.866	0.01069
0.865	0.00335	0.865	0.00376	0.865	-0.000807677	0.865	0.01055
0.864	0.00299	0.864	0.00351	0.864	-0.000891313	0.864	0.01043
0.863	0.00278	0.863	0.00331	0.863	-0.000982626	0.863	0.01035
0.862	0.00249	0.862	0.00312	0.862	-0.00107	0.862	0.01022
0.861	0.0022	0.861	0.00286	0.861	-0.00112	0.861	0.01005
0.86	0.00203	0.86	0.00267	0.86	-0.00121	0.86	0.01
0.859	0.00172	0.859	0.00248	0.859	-0.00128	0.859	0.00988
0.858	0.00149	0.858	0.00231	0.858	-0.00136	0.858	0.00977
0.857	0.00125	0.857	0.00207	0.857	-0.0014	0.857	0.00962
0.856	0.001	0.856	0.00189	0.856	-0.00149	0.856	0.00952
0.855	0.000829899	0.855	0.00175	0.855	-0.00154	0.855	0.00945
0.854	0.000563636	0.854	0.00159	0.854	-0.00158	0.854	0.00937
0.853	0.00035297	0.853	0.00139	0.853	-0.00168	0.853	0.00919
0.852	0.000130384	0.852	0.00124	0.852	-0.00172	0.852	0.00911
0.851	-0.000100162	0.851	0.00106	0.851	-0.00179	0.851	0.00905
0.85	-0.000334707	0.85	0.000929293	0.85	-0.00187	0.85	0.00893
0.849	-0.000481616	0.849	0.000770505	0.849	-0.00191	0.849	0.00893
0.848	-0.000768081	0.848	0.000587475	0.848	-0.002	0.848	0.00876
0.847	-0.000867475	0.847	0.000472323	0.847	-0.00203	0.847	0.00872
0.846	-0.00103	0.846	0.000301293	0.846	-0.0021	0.846	0.00863
0.845	-0.00131	0.845	0.000154222	0.845	-0.00216	0.845	0.00854
0.844	-0.0014	0.844	3.10061e-05	0.844	-0.0022	0.844	0.00847
0.843	-0.00159	0.843	-9.6202e-05	0.843	-0.00226	0.843	0.00837
0.842	-0.00175	0.842	-0.000255192	0.842	-0.00237	0.842	0.00832
0.841	-0.00195	0.841	-0.000350586	0.841	-0.00241	0.841	0.00821
0.84	-0.0021	0.84	-0.000509495	0.84	-0.00249	0.84	0.00811
0.839	-0.0022	0.839	-0.000604848	0.839	-0.00253	0.839	0.00808
0.838	-0.00244	0.838	-0.000732121	0.838	-0.00259	0.838	0.00796
0.837	-0.00262	0.837	-0.000843636	0.837	-0.00264	0.837	0.00788
0.836	-0.00275	0.836	-0.000946667	0.836	-0.00266	0.836	0.00781
0.835	-0.00295	0.835	-0.00115	0.835	-0.00273	0.835	0.00777
0.834	-0.00309	0.834	-0.00128	0.834	-0.00276	0.834	0.00771
0.833	-0.00324	0.833	-0.00138	0.833	-0.00281	0.833	0.0076
0.832	-0.00344	0.832	-0.0015	0.832	-0.00288	0.832	0.00754
0.831	-0.00355	0.831	-0.00156	0.831	-0.00289	0.831	0.00747
0.83	-0.00362	0.83	-0.00175	0.83	-0.00295	0.83	0.00737
0.829	-0.00384	0.829	-0.00183	0.829	-0.003	0.829	0.00735
0.828	-0.00393	0.828	-0.00188	0.828	-0.00307	0.828	0.00726
0.827	-0.0041	0.827	-0.00202	0.827	-0.00309	0.827	0.00716
0.826	-0.00424	0.826	-0.00215	0.826	-0.00318	0.826	0.00712
0.825	-0.00435	0.825	-0.00229	0.825	-0.00324	0.825	0.00705
0.824	-0.0045	0.824	-0.00243	0.824	-0.00326	0.824	0.007
0.823	-0.00458	0.823	-0.0025	0.823	-0.0033	0.823	0.00691
0.822	-0.0047	0.822	-0.00259	0.822	-0.00334	0.822	0.00684
0.821	-0.00488	0.821	-0.00268	0.821	-0.00341	0.821	0.0068
0.82	-0.00495	0.82	-0.00276	0.82	-0.00344	0.82	0.00677
0.819	-0.00511	0.819	-0.00288	0.819	-0.00348	0.819	0.0067
0.818	-0.00525	0.818	-0.00295	0.818	-0.00349	0.818	0.00661
0.817	-0.00532	0.817	-0.00305	0.817	-0.00355	0.817	0.00652
0.816	-0.00548	0.816	-0.00312	0.816	-0.00359	0.816	0.00646
0.815	-0.00558	0.815	-0.00321	0.815	-0.0036	0.815	0.0064
0.814	-0.0057	0.814	-0.00331	0.814	-0.00363	0.814	0.00636
0.813	-0.00585	0.813	-0.00343	0.813	-0.00367	0.813	0.00625
0.812	-0.00599	0.812	-0.00353	0.812	-0.00373	0.812	0.00624
0.811	-0.0061	0.811	-0.00359	0.811	-0.00378	0.811	0.00618
0.81	-0.00616	0.81	-0.00365	0.81	-0.0038	0.81	0.00617
0.809	-0.00629	0.809	-0.00373	0.809	-0.00384	0.809	0.00609
0.808	-0.0064	0.808	-0.00384	0.808	-0.00387	0.808	0.006
0.807	-0.00645	0.807	-0.00388	0.807	-0.00387	0.807	0.00592
0.806	-0.00657	0.806	-0.00397	0.806	-0.00393	0.806	0.00585
0.805	-0.00669	0.805	-0.00407	0.805	-0.00399	0.805	0.00581
0.804	-0.00679	0.804	-0.00411	0.804	-0.00398	0.804	0.00577
0.803	-0.00692	0.803	-0.00421	0.803	-0.00401	0.803	0.00572
0.802	-0.00699	0.802	-0.00427	0.802	-0.00405	0.802	0.00566
0.801	-0.00712	0.801	-0.00434	0.801	-0.0041	0.801	0.00559
0.8	-0.00725	0.8	-0.00443	0.8	-0.00414	0.8	0.00546
0.799	-0.00729	0.799	-0.0045	0.799	-0.00413	0.799	0.00545
0.798	-0.0074	0.798	-0.00458	0.798	-0.00418	0.798	0.00541
0.797	-0.00757	0.797	-0.00463	0.797	-0.00422	0.797	0.00528
0.796	-0.00765	0.796	-0.00475	0.796	-0.00425	0.796	0.00528
0.795	-0.00776	0.795	-0.00481	0.795	-0.00431	0.795	0.00522
0.794	-0.00784	0.794	-0.00488	0.794	-0.0043	0.794	0.00508
0.793	-0.00797	0.793	-0.00492	0.793	-0.00433	0.793	0.00501
0.792	-0.0081	0.792	-0.00504	0.792	-0.00435	0.792	0.0049
0.791	-0.00815	0.791	-0.00505	0.791	-0.00438	0.791	0.00489
0.79	-0.00825	0.79	-0.00514	0.79	-0.00442	0.79	0.00482
0.789	-0.0084	0.789	-0.0052	0.789	-0.00445	0.789	0.00475
0.788	-0.00848	0.788	-0.00526	0.788	-0.00448	0.788	0.0047
0.787	-0.00862	0.787	-0.00535	0.787	-0.00452	0.787	0.00465
0.786	-0.00869	0.786	-0.0054	0.786	-0.00451	0.786	0.00463
0.785	-0.0088	0.785	-0.00545	0.785	-0.00456	0.785	0.00462
0.784	-0.00895	0.784	-0.00555	0.784	-0.00459	0.784	0.00453
0.783	-0.00899	0.783	-0.00558	0.783	-0.0046	0.783	0.00446
0.782	-0.00913	0.782	-0.00567	0.782	-0.00463	0.782	0.0045
0.781	-0.00923	0.781	-0.00576	0.781	-0.00467	0.781	0.00437
0.78	-0.00933	0.78	-0.00581	0.78	-0.0047	0.78	0.00436
0.779	-0.00945	0.779	-0.00589	0.779	-0.00472	0.779	0.00428
0.778	-0.00958	0.778	-0.00594	0.778	-0.00473	0.778	0.00421
0.777	-0.00967	0.777	-0.00601	0.777	-0.00477	0.777	0.00417
0.776	-0.0098	0.776	-0.00611	0.776	-0.00482	0.776	0.00408
0.775	-0.0099	0.775	-0.00614	0.775	-0.00482	0.775	0.00407
0.774	-0.01	0.774	-0.00624	0.774	-0.00484	0.774	0.00402
0.773	-0.01017	0.773	-0.0063	0.773	-0.0049	0.773	0.00395
0.772	-0.01016	0.772	-0.00632	0.772	-0.0049	0.772	0.00389
0.771	-0.01036	0.771	-0.00642	0.771	-0.00491	0.771	0.00384
0.77	-0.01041	0.77	-0.00648	0.77	-0.00496	0.77	0.00377
0.769	-0.01055	0.769	-0.00654	0.769	-0.00499	0.769	0.00374
0.768	-0.01072	0.768	-0.00666	0.768	-0.00501	0.768	0.00367
0.767	-0.01078	0.767	-0.00669	0.767	-0.00503	0.767	0.00363
0.766	-0.0109	0.766	-0.00676	0.766	-0.00507	0.766	0.00356
0.765	-0.01105	0.765	-0.00686	0.765	-0.00512	0.765	0.00354
0.764	-0.01112	0.764	-0.00693	0.764	-0.0051	0.764	0.00345
0.763	-0.01124	0.763	-0.00697	0.763	-0.00512	0.763	0.00342
0.762	-0.01139	0.762	-0.00705	0.762	-0.00518	0.762	0.00335
0.761	-0.0115	0.761	-0.00713	0.761	-0.0052	0.761	0.00333
0.76	-0.01166	0.76	-0.00721	0.76	-0.00521	0.76	0.00324
0.759	-0.0117	0.759	-0.00722	0.759	-0.00521	0.759	0.00324
0.758	-0.01185	0.758	-0.0073	0.758	-0.00525	0.758	0.00317
0.757	-0.01198	0.757	-0.00739	0.757	-0.00528	0.757	0.00314
0.756	-0.0121	0.756	-0.00746	0.756	-0.00532	0.756	0.00307
0.755	-0.01227	0.755	-0.00756	0.755	-0.00536	0.755	0.003
0.754	-0.01233	0.754	-0.00761	0.754	-0.00536	0.754	0.00295
0.753	-0.01251	0.753	-0.00767	0.753	-0.00537	0.753	0.00294
0.752	-0.01265	0.752	-0.00777	0.752	-0.00539	0.752	0.00286
0.751	-0.01273	0.751	-0.00782	0.751	-0.00543	0.751	0.00282
0.75	-0.0129	0.75	-0.0079	0.75	-0.00545	0.75	0.00281
0.749	-0.01307	0.749	-0.00799	0.749	-0.00549	0.749	0.00277
0.748	-0.01318	0.748	-0.00806	0.748	-0.00553	0.748	0.00266
0.747	-0.01331	0.747	-0.00812	0.747	-0.00552	0.747	0.00261
0.746	-0.01342	0.746	-0.00818	0.746	-0.00556	0.746	0.00263
0.745	-0.01359	0.745	-0.0083	0.745	-0.00558	0.745	0.00254
0.744	-0.01373	0.744	-0.00836	0.744	-0.00561	0.744	0.00247
0.743	-0.01385	0.743	-0.00844	0.743	-0.00562	0.743	0.00244
0.742	-0.01402	0.742	-0.00856	0.742	-0.00564	0.742	0.00238
0.741	-0.01421	0.741	-0.00865	0.741	-0.00568	0.741	0.00235
0.74	-0.01438	0.74	-0.00874	0.74	-0.00571	0.74	0.00231
0.739	-0.01451	0.739	-0.00879	0.739	-0.00574	0.739	0.00223
0.738	-0.01469	0.738	-0.00887	0.738	-0.00575	0.738	0.00215
0.737	-0.01484	0.737	-0.00895	0.737	-0.00576	0.737	0.00211
0.736	-0.01507	0.736	-0.00905	0.736	-0.00575	0.736	0.00203
0.735	-0.01519	0.735	-0.00912	0.735	-0.00581	0.735	0.00204
0.734	-0.01536	0.734	-0.00918	0.734	-0.00582	0.734	0.00193
0.733	-0.01559	0.733	-0.00934	0.733	-0.00583	0.733	0.00185
0.732	-0.01572	0.732	-0.00937	0.732	-0.00589	0.732	0.00185
0.731	-0.01596	0.731	-0.00951	0.731	-0.00586	0.731	0.00177
0.73	-0.01614	0.73	-0.0096	0.73	-0.00594	0.73	0.0017
0.729	-0.01632	0.729	-0.00964	0.729	-0.00592	0.729	0.00168
0.728	-0.0166	0.728	-0.00976	0.728	-0.00598	0.728	0.00162
0.727	-0.01677	0.727	-0.00983	0.727	-0.00598	0.727	0.00155
0.726	-0.01695	0.726	-0.00998	0.726	-0.00602	0.726	0.00148
0.725	-0.01724	0.725	-0.01006	0.725	-0.00602	0.725	0.00141
0.724	-0.01742	0.724	-0.01014	0.724	-0.00608	0.724	0.00141
0.723	-0.01768	0.723	-0.01027	0.723	-0.00607	0.723	0.00133
0.722	-0.01788	0.722	-0.01038	0.722	-0.0061	0.722	0.00128
0.721	-0.01814	0.721	-0.01048	0.721	-0.00608	0.721	0.00121
0.72	-0.01839	0.72	-0.0106	0.72	-0.00615	0.72	0.00119
0.719	-0.01865	0.719	-0.01066	0.719	-0.00615	0.719	0.00112
0.718	-0.01887	0.718	-0.0108	0.718	-0.00619	0.718	0.00106
0.717	-0.01919	0.717	-0.01093	0.717	-0.00624	0.717	0.000989899
0.716	-0.01943	0.716	-0.011	0.716	-0.00619	0.716	0.000965657
0.715	-0.01974	0.715	-0.01113	0.715	-0.00624	0.715	0.00090101
0.714	-0.01999	0.714	-0.01126	0.714	-0.00626	0.714	0.000775758
0.713	-0.0203	0.713	-0.01135	0.713	-0.00629	0.713	0.000735354
0.712	-0.02061	0.712	-0.01148	0.712	-0.00632	0.712	0.000630303
0.711	-0.02089	0.711	-0.01159	0.711	-0.00634	0.711	0.000606061
0.71	-0.02127	0.71	-0.01172	0.71	-0.00638	0.71	0.000484848
0.709	-0.0216	0.709	-0.01186	0.709	-0.00642	0.709	0.000480808
0.708	-0.02188	0.708	-0.01198	0.708	-0.0064	0.708	0.000456566
0.707	-0.02223	0.707	-0.01213	0.707	-0.00643	0.707	0.000359596
0.706	-0.02259	0.706	-0.01225	0.706	-0.00644	0.706	0.000347475
0.705	-0.02292	0.705	-0.01236	0.705	-0.00651	0.705	0.000250505
0.704	-0.02333	0.704	-0.0125	0.704	-0.00649	0.704	0.000181818
0.703	-0.02366	0.703	-0.01265	0.703	-0.00654	0.703	0.000177778
0.702	-0.02405	0.702	-0.01277	0.702	-0.00654	0.702	0.00010101
0.701	-0.02448	0.701	-0.01292	0.701	-0.00657	0.701	4.0404e-06
0.7	-0.02482	0.7	-0.01303	0.7	-0.00657	0.7	0
0.699	-0.02527	0.699	-0.0132	0.699	-0.00661	0.699	-7.67677e-05
0.698	-0.02573	0.698	-0.01333	0.698	-0.00663	0.698	-0.000157576
0.697	-0.02612	0.697	-0.01346	0.697	-0.00666	0.697	-0.00020202
0.696	-0.02659	0.696	-0.01366	0.696	-0.00668	0.696	-0.000274747
0.695	-0.02702	0.695	-0.01378	0.695	-0.00668	0.695	-0.000294949
0.694	-0.02749	0.694	-0.01393	0.694	-0.00669	0.694	-0.000355556
0.693	-0.02802	0.693	-0.01411	0.693	-0.00672	0.693	-0.000412121
0.692	-0.02847	0.692	-0.01425	0.692	-0.00675	0.692	-0.000468687
0.691	-0.02901	0.691	-0.0144	0.691	-0.00678	0.691	-0.000561616
0.69	-0.02951	0.69	-0.01458	0.69	-0.00679	0.69	-0.000606061
0.689	-0.03004	0.689	-0.01475	0.689	-0.00678	0.689	-0.000682828
0.688	-0.0306	0.688	-0.01494	0.688	-0.00686	0.688	-0.000787879
0.687	-0.03116	0.687	-0.01509	0.687	-0.00686	0.687	-0.00080404
0.686	-0.03175	0.686	-0.01529	0.686	-0.00688	0.686	-0.000844444
0.685	-0.03239	0.685	-0.0155	0.685	-0.00689	0.685	-0.000937374
0.684	-0.03297	0.684	-0.01566	0.684	-0.00688	0.684	-0.000977778
0.683	-0.03359	0.683	-0.01587	0.683	-0.00691	0.683	-0.00109
0.682	-0.03426	0.682	-0.01608	0.682	-0.00693	0.682	-0.00113
0.681	-0.03486	0.681	-0.01626	0.681	-0.00699	0.681	-0.00113
0.68	-0.03557	0.68	-0.01647	0.68	-0.00701	0.68	-0.00125
0.679	-0.03624	0.679	-0.01667	0.679	-0.00701	0.679	-0.00129
0.678	-0.03693	0.678	-0.01691	0.678	-0.00703	0.678	-0.00136
0.677	-0.03768	0.677	-0.01714	0.677	-0.00701	0.677	-0.00149
0.676	-0.03838	0.676	-0.01737	0.676	-0.00705	0.676	-0.0015
0.675	-0.03917	0.675	-0.01762	0.675	-0.00709	0.675	-0.00159
0.674	-0.03992	0.674	-0.01786	0.674	-0.00708	0.674	-0.0016
0.673	-0.04069	0.673	-0.0181	0.673	-0.0071	0.673	-0.00164
0.672	-0.04158	0.672	-0.01836	0.672	-0.00717	0.672	-0.00175
0.671	-0.04238	0.671	-0.0186	0.671	-0.00715	0.671	-0.00182
0.67	-0.04327	0.67	-0.01886	0.67	-0.00717	0.67	-0.00189
0.669	-0.0442	0.669	-0.01914	0.669	-0.0072	0.669	-0.00194
0.668	-0.04509	0.668	-0.01939	0.668	-0.00721	0.668	-0.00199
0.667	-0.04598	0.667	-0.01972	0.667	-0.00726	0.667	-0.0021
0.666	-0.04691	0.666	-0.02	0.666	-0.00726	0.666	-0.00218
0.665	-0.04788	0.665	-0.02027	0.665	-0.0073	0.665	-0.00219
0.664	-0.04893	0.664	-0.02057	0.664	-0.00733	0.664	-0.00226
0.663	-0.04982	0.663	-0.02088	0.663	-0.00734	0.663	-0.00233
0.662	-0.05091	0.662	-0.02118	0.662	-0.00736	0.662	-0.00242
0.661	-0.052	0.661	-0.0215	0.661	-0.00738	0.661	-0.00247
0.66	-0.05313	0.66	-0.02183	0.66	-0.00738	0.66	-0.0025
0.659	-0.0543	0.659	-0.02221	0.659	-0.00742	0.659	-0.00265
0.658	-0.05543	0.658	-0.02253	0.658	-0.00745	0.658	-0.00267
0.657	-0.05661	0.657	-0.02287	0.657	-0.00748	0.657	-0.00275
0.656	-0.05786	0.656	-0.02326	0.656	-0.00749	0.656	-0.00281
0.655	-0.05903	0.655	-0.02361	0.655	-0.00745	0.655	-0.00288
0.654	-0.06028	0.654	-0.024	0.654	-0.00751	0.654	-0.00295
0.653	-0.06162	0.653	-0.02436	0.653	-0.00757	0.653	-0.00305
0.652	-0.06291	0.652	-0.02474	0.652	-0.00756	0.652	-0.00305
0.651	-0.06432	0.651	-0.02514	0.651	-0.00759	0.651	-0.00319
0.65	-0.0657	0.65	-0.02554	0.65	-0.00762	0.65	-0.00326
0.649	-0.06715	0.649	-0.02597	0.649	-0.00765	0.649	-0.00333
0.648	-0.06865	0.648	-0.02642	0.648	-0.00766	0.648	-0.00341
0.647	-0.0701	0.647	-0.02683	0.647	-0.00769	0.647	-0.00342
0.646	-0.07168	0.646	-0.02727	0.646	-0.00769	0.646	-0.00351
0.645	-0.07325	0.645	-0.02775	0.645	-0.00771	0.645	-0.00362
0.644	-0.07487	0.644	-0.02822	0.644	-0.00775	0.644	-0.00366
0.643	-0.07653	0.643	-0.02869	0.643	-0.00777	0.643	-0.00375
0.642	-0.07814	0.642	-0.02918	0.642	-0.00778	0.642	-0.00382
0.641	-0.07988	0.641	-0.02966	0.641	-0.00781	0.641	-0.00386
0.64	-0.0817	0.64	-0.03019	0.64	-0.00786	0.64	-0.00401
0.639	-0.08343	0.639	-0.03067	0.639	-0.00784	0.639	-0.00398
0.638	-0.08525	0.638	-0.03119	0.638	-0.00786	0.638	-0.00411
0.637	-0.08711	0.637	-0.03178	0.637	-0.00792	0.637	-0.00419
0.636	-0.08893	0.636	-0.03231	0.636	-0.00794	0.636	-0.00423
0.635	-0.09083	0.635	-0.0329	0.635	-0.00792	0.635	-0.00436
0.634	-0.09277	0.634	-0.03351	0.634	-0.00798	0.634	-0.00441
0.633	-0.09487	0.633	-0.03407	0.633	-0.00798	0.633	-0.00444
0.632	-0.09697	0.632	-0.03471	0.632	-0.00802	0.632	-0.00457
0.631	-0.09911	0.631	-0.03528	0.631	-0.008	0.631	-0.00463
0.63	-0.10125	0.63	-0.03596	0.63	-0.00806	0.63	-0.00469
0.629	-0.10352	0.629	-0.03658	0.629	-0.00807	0.629	-0.00479
0.628	-0.10578	0.628	-0.03722	0.628	-0.00808	0.628	-0.00485
0.627	-0.10816	0.627	-0.03786	0.627	-0.00812	0.627	-0.00493
0.626	-0.11042	0.626	-0.03854	0.626	-0.00813	0.626	-0.00503
0.625	-0.11281	0.625	-0.03926	0.625	-0.00817	0.625	-0.00511
0.624	-0.11531	0.624	-0.04001	0.624	-0.0082	0.624	-0.00522
0.623	-0.11774	0.623	-0.04069	0.623	-0.0082	0.623	-0.00525
0.622	-0.1204	0.622	-0.04145	0.622	-0.00822	0.622	-0.00535
0.621	-0.12307	0.621	-0.04226	0.621	-0.00826	0.621	-0.00548
0.62	-0.12566	0.62	-0.04307	0.62	-0.00826	0.62	-0.00551
0.619	-0.12844	0.619	-0.04384	0.619	-0.00832	0.619	-0.0056
0.618	-0.13127	0.618	-0.04469	0.618	-0.00832	0.618	-0.00568
0.617	-0.13406	0.617	-0.04549	0.617	-0.00833	0.617	-0.00579
0.616	-0.13705	0.616	-0.0463	0.616	-0.00838	0.616	-0.0059
0.615	-0.13996	0.615	-0.04711	0.615	-0.00838	0.615	-0.0059
0.614	-0.14299	0.614	-0.04796	0.614	-0.0084	0.614	-0.00604
0.613	-0.14606	0.613	-0.04889	0.613	-0.00843	0.613	-0.00616
0.612	-0.14909	0.612	-0.04978	0.612	-0.00847	0.612	-0.00625
0.611	-0.15236	0.611	-0.05071	0.611	-0.00849	0.611	-0.00638
0.61	-0.15568	0.61	-0.05168	0.61	-0.00851	0.61	-0.00644
0.609	-0.15883	0.609	-0.05265	0.609	-0.00854	0.609	-0.00647
0.608	-0.16218	0.608	-0.05366	0.608	-0.00855	0.608	-0.00667
0.607	-0.16562	0.607	-0.05467	0.607	-0.00861	0.607	-0.00672
0.606	-0.16905	0.606	-0.05568	0.606	-0.00863	0.606	-0.00679
0.605	-0.17273	0.605	-0.05673	0.605	-0.00863	0.605	-0.00691
0.604	-0.1762	0.604	-0.05782	0.604	-0.00867	0.604	-0.00701
0.603	-0.17996	0.603	-0.05887	0.603	-0.00872	0.603	-0.0071
0.602	-0.18364	0.602	-0.05996	0.602	-0.00875	0.602	-0.00725
0.601	-0.18743	0.601	-0.06101	0.601	-0.00878	0.601	-0.00735
0.6	-0.19139	0.6	-0.06218	0.6	-0.0088	0.6	-0.00745
0.599	-0.19527	0.599	-0.06331	0.599	-0.00883	0.599	-0.00752
0.598	-0.19927	0.598	-0.06453	0.598	-0.00885	0.598	-0.00764
0.597	-0.20343	0.597	-0.06578	0.597	-0.00889	0.597	-0.00776
0.596	-0.20756	0.596	-0.06699	0.596	-0.00893	0.596	-0.00784
0.595	-0.21172	0.595	-0.06828	0.595	-0.00898	0.595	-0.00793
0.594	-0.21596	0.594	-0.06958	0.594	-0.00898	0.594	-0.00806
0.593	-0.22028	0.593	-0.07087	0.593	-0.00897	0.593	-0.00813
0.592	-0.22477	0.592	-0.07224	0.592	-0.00902	0.592	-0.00829
0.591	-0.22921	0.591	-0.07354	0.591	-0.00905	0.591	-0.00834
0.59	-0.23378	0.59	-0.07495	0.59	-0.00911	0.59	-0.00845
0.589	-0.23846	0.589	-0.07632	0.589	-0.00916	0.589	-0.00861
0.588	-0.24315	0.588	-0.07774	0.588	-0.00919	0.588	-0.00867
0.587	-0.24788	0.587	-0.07919	0.587	-0.0092	0.587	-0.00878
0.586	-0.25257	0.586	-0.08061	0.586	-0.00922	0.586	-0.00887
0.585	-0.25754	0.585	-0.0821	0.585	-0.00924	0.585	-0.00899
0.584	-0.26246	0.584	-0.0836	0.584	-0.00928	0.584	-0.00912
0.583	-0.26739	0.583	-0.08509	0.583	-0.00931	0.583	-0.00921
0.582	-0.27265	0.582	-0.08667	0.582	-0.00936	0.582	-0.00931
0.581	-0.27786	0.581	-0.0882	0.581	-0.00936	0.581	-0.00944
0.58	-0.28315	0.58	-0.08978	0.58	-0.00941	0.58	-0.00949
0.579	-0.28848	0.579	-0.09139	0.579	-0.00945	0.579	-0.00968
0.578	-0.29398	0.578	-0.09305	0.578	-0.00947	0.578	-0.00976
0.577	-0.29947	0.577	-0.09479	0.577	-0.0095	0.577	-0.00986
0.576	-0.30509	0.576	-0.09657	0.576	-0.00954	0.576	-0.00998
0.575	-0.31059	0.575	-0.0983	0.575	-0.00956	0.575	-0.01009
0.574	-0.3164	0.574	-0.10008	0.574	-0.00961	0.574	-0.0102
0.573	-0.32218	0.573	-0.10194	0.573	-0.00966	0.573	-0.01037
0.572	-0.32824	0.572	-0.1038	0.572	-0.0097	0.572	-0.01043
0.571	-0.33446	0.571	-0.10566	0.571	-0.00972	0.571	-0.01059
0.57	-0.34048	0.57	-0.1076	0.57	-0.00978	0.57	-0.01071
0.569	-0.34667	0.569	-0.10954	0.569	-0.00982	0.569	-0.01086
0.568	-0.35293	0.568	-0.11147	0.568	-0.00983	0.568	-0.01092
0.567	-0.35915	0.567	-0.11341	0.567	-0.00989	0.567	-0.01109
0.566	-0.36533	0.566	-0.11543	0.566	-0.00994	0.566	-0.01114
0.565	-0.37184	0.565	-0.11754	0.565	-0.00996	0.565	-0.01131
0.564	-0.3783	0.564	-0.11972	0.564	-0.01001	0.564	-0.01142
0.563	-0.38489	0.563	-0.12186	0.563	-0.01001	0.563	-0.01154
0.562	-0.39152	0.562	-0.124	0.562	-0.01008	0.562	-0.01168
0.561	-0.3983	0.561	-0.12618	0.561	-0.01013	0.561	-0.01178
0.56	-0.40525	0.56	-0.12844	0.56	-0.01017	0.56	-0.01197
0.559	-0.41172	0.559	-0.13067	0.559	-0.01022	0.559	-0.01204
0.558	-0.41859	0.558	-0.13297	0.558	-0.01025	0.558	-0.01219
0.557	-0.42586	0.557	-0.13531	0.557	-0.01031	0.557	-0.01229
0.556	-0.43313	0.556	-0.1377	0.556	-0.01037	0.556	-0.01246
0.555	-0.44	0.555	-0.14008	0.555	-0.0104	0.555	-0.01255
0.554	-0.44727	0.554	-0.14251	0.554	-0.01044	0.554	-0.01263
0.553	-0.45455	0.553	-0.14493	0.553	-0.01047	0.553	-0.0128
0.552	-0.46222	0.552	-0.14735	0.552	-0.01055	0.552	-0.01292
0.551	-0.46949	0.551	-0.14986	0.551	-0.01056	0.551	-0.01299
0.55	-0.47717	0.55	-0.15248	0.55	-0.01063	0.55	-0.01314
0.549	-0.48444	0.549	-0.15515	0.549	-0.01065	0.549	-0.01331
0.548	-0.49212	0.548	-0.15778	0.548	-0.0107	0.548	-0.01343
0.547	-0.4998	0.547	-0.16032	0.547	-0.01078	0.547	-0.01356
0.546	-0.50788	0.546	-0.16303	0.546	-0.01082	0.546	-0.01369
0.545	-0.51556	0.545	-0.1657	0.545	-0.01087	0.545	-0.01379
0.544	-0.52364	0.544	-0.16848	0.544	-0.01091	0.544	-0.01397
0.543	-0.53172	0.543	-0.17139	0.543	-0.01098	0.543	-0.0141
0.542	-0.5398	0.542	-0.1743	0.542	-0.01102	0.542	-0.01423
0.541	-0.54788	0.541	-0.17713	0.541	-0.0111	0.541	-0.01441
0.54	-0.55636	0.54	-0.18004	0.54	-0.01114	0.54	-0.01453
0.539	-0.56444	0.539	-0.18307	0.539	-0.0112	0.539	-0.0147
0.538	-0.57293	0.538	-0.18602	0.538	-0.01122	0.538	-0.01489
0.537	-0.58141	0.537	-0.18909	0.537	-0.01128	0.537	-0.01503
0.536	-0.5903	0.536	-0.19224	0.536	-0.01132	0.536	-0.01512
0.535	-0.59919	0.535	-0.19539	0.535	-0.01138	0.535	-0.01531
0.534	-0.60768	0.534	-0.19855	0.534	-0.01142	0.534	-0.01546
0.533	-0.61657	0.533	-0.20174	0.533	-0.01153	0.533	-0.0156
0.532	-0.62545	0.532	-0.20497	0.532	-0.01156	0.532	-0.01573
0.531	-0.63434	0.531	-0.2082	0.531	-0.01166	0.531	-0.01592
0.53	-0.64323	0.53	-0.21139	0.53	-0.01168	0.53	-0.016
0.529	-0.65253	0.529	-0.21475	0.529	-0.0117	0.529	-0.01612
0.528	-0.66141	0.528	-0.21818	0.528	-0.01181	0.528	-0.01632
0.527	-0.67071	0.527	-0.22162	0.527	-0.01186	0.527	-0.01646
0.526	-0.68	0.526	-0.22513	0.526	-0.0119	0.526	-0.01661
0.525	-0.6897	0.525	-0.22865	0.525	-0.01197	0.525	-0.01679
0.524	-0.69899	0.524	-0.2322	0.524	-0.01203	0.524	-0.01693
0.523	-0.70828	0.523	-0.2358	0.523	-0.01212	0.523	-0.01706
0.522	-0.71798	0.522	-0.23943	0.522	-0.01217	0.522	-0.01721
0.521	-0.72768	0.521	-0.24315	0.521	-0.01221	0.521	-0.01737
0.52	-0.73737	0.52	-0.24683	0.52	-0.0123	0.52	-0.01756
0.519	-0.74747	0.519	-0.25051	0.519	-0.01236	0.519	-0.01774
0.518	-0.75758	0.518	-0.2543	0.518	-0.01242	0.518	-0.01782
0.517	-0.76727	0.517	-0.25822	0.517	-0.01249	0.517	-0.018
0.516	-0.77697	0.516	-0.26206	0.516	-0.01254	0.516	-0.01816
0.515	-0.78667	0.515	-0.2659	0.515	-0.01264	0.515	-0.01835
0.514	-0.79636	0.514	-0.26978	0.514	-0.01268	0.514	-0.01853
0.513	-0.80646	0.513	-0.27382	0.513	-0.01277	0.513	-0.01859
0.512	-0.81657	0.512	-0.27794	0.512	-0.01282	0.512	-0.01881
0.511	-0.82667	0.511	-0.28202	0.511	-0.01289	0.511	-0.01892
0.51	-0.83677	0.51	-0.2861	0.51	-0.01297	0.51	-0.01911
0.509	-0.84687	0.509	-0.2903	0.509	-0.01305	0.509	-0.01924
0.508	-0.85737	0.508	-0.29463	0.508	-0.01314	0.508	-0.01937
0.507	-0.86828	0.507	-0.29891	0.507	-0.01321	0.507	-0.01958
0.506	-0.87879	0.506	-0.30315	0.506	-0.01329	0.506	-0.0197
0.505	-0.88929	0.505	-0.30756	0.505	-0.01336	0.505	-0.01993
0.504	-0.89939	0.504	-0.31196	0.504	-0.01347	0.504	-0.02008
0.503	-0.9099	0.503	-0.31644	0.503	-0.01354	0.503	-0.02017
0.502	-0.9204	0.502	-0.32097	0.502	-0.01364	0.502	-0.02032
0.501	-0.93131	0.501	-0.32549	0.501	-0.01369	0.501	-0.02049
0.5	-0.94182	0.5	-0.33026	0.5	-0.01376	0.5	-0.02065
0.499	-0.95232	0.499	-0.33503	0.499	-0.01383	0.499	-0.02083
0.498	-0.96323	0.498	-0.33964	0.498	-0.01394	0.498	-0.02095
0.497	-0.97455	0.497	-0.3444	0.497	-0.01404	0.497	-0.0211
0.496	-0.98545	0.496	-0.34917	0.496	-0.01413	0.496	-0.02131
0.495	-0.99596	0.495	-0.3539	0.495	-0.0142	0.495	-0.02144
0.494	-1.00687	0.494	-0.35875	0.494	-0.0143	0.494	-0.02157
0.493	-1.01778	0.493	-0.36352	0.493	-0.01442	0.493	-0.02177
0.492	-1.02909	0.492	-0.3684	0.492	-0.01446	0.492	-0.02189
0.491	-1.04	0.491	-0.37337	0.491	-0.01457	0.491	-0.02203
0.49	-1.05051	0.49	-0.37842	0.49	-0.01465	0.49	-0.02222
0.489	-1.06141	0.489	-0.38347	0.489	-0.01478	0.489	-0.02236
0.488	-1.07313	0.488	-0.38848	0.488	-0.01486	0.488	-0.02256
0.487	-1.08444	0.487	-0.39354	0.487	-0.01494	0.487	-0.02265
0.486	-1.09576	0.486	-0.39875	0.486	-0.01504	0.486	-0.02281
0.485	-1.10707	0.485	-0.40404	0.485	-0.01517	0.485	-0.02305
0.484	-1.11758	0.484	-0.40929	0.484	-0.01526	0.484	-0.02313
0.483	-1.12848	0.483	-0.41455	0.483	-0.01536	0.483	-0.02333
0.482	-1.13939	0.482	-0.4198	0.482	-0.01545	0.482	-0.02343
0.481	-1.15071	0.481	-0.42505	0.481	-0.01557	0.481	-0.02362
0.48	-1.16202	0.48	-0.4303	0.48	-0.01567	0.48	-0.02381
0.479	-1.17333	0.479	-0.43596	0.479	-0.01579	0.479	-0.02391
0.478	-1.18465	0.478	-0.44121	0.478	-0.01592	0.478	-0.02404
0.477	-1.19596	0.477	-0.44687	0.477	-0.01604	0.477	-0.02428
0.476	-1.20687	0.476	-0.45253	0.476	-0.01613	0.476	-0.02439
0.475	-1.21859	0.475	-0.45818	0.475	-0.01626	0.475	-0.02461
0.474	-1.23152	0.474	-0.46384	0.474	-0.01638	0.474	-0.02469
0.473	-1.24202	0.473	-0.46949	0.473	-0.0165	0.473	-0.02485
0.472	-1.25293	0.472	-0.47515	0.472	-0.01658	0.472	-0.02501
0.471	-1.26465	0.471	-0.48081	0.471	-0.01667	0.471	-0.02517
0.47	-1.27596	0.47	-0.48646	0.47	-0.01681	0.47	-0.02529
0.469	-1.28768	0.469	-0.49212	0.469	-0.01697	0.469	-0.02549
0.468	-1.29899	0.468	-0.49778	0.468	-0.0171	0.468	-0.02558
0.467	-1.31111	0.467	-0.50384	0.467	-0.01724	0.467	-0.02582
0.466	-1.32242	0.466	-0.5099	0.466	-0.01736	0.466	-0.02594
0.465	-1.33333	0.465	-0.51596	0.465	-0.01745	0.465	-0.02606
0.464	-1.34505	0.464	-0.52202	0.464	-0.0176	0.464	-0.02626
0.463	-1.35677	0.463	-0.52848	0.463	-0.01771	0.463	-0.02634
0.462	-1.36808	0.462	-0.53455	0.462	-0.01786	0.462	-0.02655
0.461	-1.3798	0.461	-0.54061	0.461	-0.01801	0.461	-0.02671
0.46	-1.39111	0.46	-0.54667	0.46	-0.01813	0.46	-0.02679
0.459	-1.40242	0.459	-0.55273	0.459	-0.01825	0.459	-0.02699
0.458	-1.41374	0.458	-0.55919	0.458	-0.01839	0.458	-0.02707
0.457	-1.42586	0.457	-0.56566	0.457	-0.01853	0.457	-0.02723
0.456	-1.43758	0.456	-0.57172	0.456	-0.01867	0.456	-0.02743
0.455	-1.44889	0.455	-0.57778	0.455	-0.0188	0.455	-0.02756
0.454	-1.46061	0.454	-0.58465	0.454	-0.01898	0.454	-0.02772
0.453	-1.47232	0.453	-0.59111	0.453	-0.01914	0.453	-0.02788
0.452	-1.48404	0.452	-0.59758	0.452	-0.01924	0.452	-0.02796
0.451	-1.49455	0.451	-0.60404	0.451	-0.01944	0.451	-0.02812
0.45	-1.50626	0.45	-0.61051	0.45	-0.01955	0.45	-0.02828
0.449	-1.51798	0.449	-0.61697	0.449	-0.01966	0.449	-0.02844
0.448	-1.52889	0.448	-0.62384	0.448	-0.01985	0.448	-0.02857
0.447	-1.5398	0.447	-0.6303	0.447	-0.02	0.447	-0.02877
0.446	-1.55071	0.446	-0.63717	0.446	-0.02013	0.446	-0.02889
0.445	-1.56202	0.445	-0.64444	0.445	-0.02032	0.445	-0.02901
0.444	-1.57333	0.444	-0.65131	0.444	-0.02047	0.444	-0.02909
0.443	-1.58505	0.443	-0.65818	0.443	-0.02061	0.443	-0.02925
0.442	-1.59677	0.442	-0.66505	0.442	-0.02078	0.442	-0.02937
0.441	-1.60848	0.441	-0.67192	0.441	-0.02095	0.441	-0.02954
0.44	-1.61939	0.44	-0.67879	0.44	-0.0211	0.44	-0.0297
0.439	-1.62949	0.439	-0.68525	0.439	-0.02127	0.439	-0.02978
0.438	-1.6396	0.438	-0.69212	0.438	-0.02142	0.438	-0.0299
0.437	-1.65051	0.437	-0.69939	0.437	-0.02162	0.437	-0.03006
0.436	-1.66141	0.436	-0.70626	0.436	-0.02179	0.436	-0.03018
0.435	-1.67232	0.435	-0.71354	0.435	-0.02196	0.435	-0.03034
0.434	-1.68283	0.434	-0.72081	0.434	-0.02211	0.434	-0.03046
0.433	-1.69455	0.433	-0.72768	0.433	-0.02232	0.433	-0.03059
0.432	-1.70545	0.432	-0.73495	0.432	-0.0225	0.432	-0.03075
0.431	-1.71717	0.431	-0.74182	0.431	-0.02267	0.431	-0.03079
0.43	-1.72808	0.43	-0.74909	0.43	-0.02282	0.43	-0.03095
0.429	-1.73778	0.429	-0.75636	0.429	-0.02305	0.429	-0.03111
0.428	-1.74828	0.428	-0.76364	0.428	-0.0232	0.428	-0.03119
0.427	-1.75879	0.427	-0.77091	0.427	-0.02339	0.427	-0.03131
0.426	-1.76889	0.426	-0.77818	0.426	-0.02358	0.426	-0.03143
0.425	-1.77939	0.425	-0.78545	0.425	-0.02377	0.425	-0.03156
0.424	-1.7899	0.424	-0.79273	0.424	-0.02396	0.424	-0.03172
0.423	-1.8004	0.423	-0.8	0.423	-0.02415	0.423	-0.03176
0.422	-1.81051	0.422	-0.80768	0.422	-0.02433	0.422	-0.03192
0.421	-1.82101	0.421	-0.81455	0.421	-0.02455	0.421	-0.03212
0.42	-1.83192	0.42	-0.82182	0.42	-0.02473	0.42	-0.03212
0.419	-1.84242	0.419	-0.8299	0.419	-0.02491	0.419	-0.03228
0.418	-1.85293	0.418	-0.83717	0.418	-0.0251	0.418	-0.03236
0.417	-1.86384	0.417	-0.84444	0.417	-0.02531	0.417	-0.03253
0.416	-1.87515	0.416	-0.85212	0.416	-0.02549	0.416	-0.03269
0.415	-1.88646	0.415	-0.8598	0.415	-0.02573	0.415	-0.03273
0.414	-1.89697	0.414	-0.86747	0.414	-0.02589	0.414	-0.03285
0.413	-1.90626	0.413	-0.87515	0.413	-0.02612	0.413	-0.03297
0.412	-1.91515	0.412	-0.88242	0.412	-0.02629	0.412	-0.03309
0.411	-1.92485	0.411	-0.8897	0.411	-0.02654	0.411	-0.03325
0.41	-1.93455	0.41	-0.89697	0.41	-0.02672	0.41	-0.03337
0.409	-1.94545	0.409	-0.90465	0.409	-0.02696	0.409	-0.03341
0.408	-1.95515	0.408	-0.91232	0.408	-0.02718	0.408	-0.03358
0.407	-1.96404	0.407	-0.92	0.407	-0.02742	0.407	-0.03366
0.406	-1.97374	0.406	-0.92768	0.406	-0.0276	0.406	-0.03374
0.405	-1.98343	0.405	-0.93535	0.405	-0.02781	0.405	-0.03394
0.404	-1.99394	0.404	-0.94343	0.404	-0.02806	0.404	-0.03394
0.403	-2.00404	0.403	-0.95111	0.403	-0.02828	0.403	-0.0341
0.402	-2.01495	0.402	-0.95879	0.402	-0.02848	0.402	-0.03422
0.401	-2.02505	0.401	-0.96687	0.401	-0.02873	0.401	-0.03426
0.4	-2.03273	0.4	-0.97455	0.4	-0.02897	0.4	-0.03438
0.399	-2.04121	0.399	-0.98263	0.399	-0.0292	0.399	-0.03446
0.398	-2.04889	0.398	-0.9903	0.398	-0.02942	0.398	-0.03459
0.397	-2.05778	0.397	-0.99798	0.397	-0.02965	0.397	-0.03471
0.396	-2.06667	0.396	-1.00566	0.396	-0.02988	0.396	-0.03479
0.395	-2.07556	0.395	-1.01333	0.395	-0.03008	0.395	-0.03491
0.394	-2.08525	0.394	-1.02141	0.394	-0.03036	0.394	-0.03503
0.393	-2.09333	0.393	-1.02909	0.393	-0.03059	0.393	-0.03511
0.392	-2.10303	0.392	-1.03677	0.392	-0.03086	0.392	-0.03527
0.391	-2.11192	0.391	-1.04444	0.391	-0.03107	0.391	-0.03527
0.39	-2.1204	0.39	-1.05212	0.39	-0.03131	0.39	-0.03539
0.389	-2.12848	0.389	-1.0598	0.389	-0.03158	0.389	-0.03556
0.388	-2.13737	0.388	-1.06747	0.388	-0.03183	0.388	-0.03556
0.387	-2.14707	0.387	-1.07475	0.387	-0.03208	0.387	-0.03568
0.386	-2.15798	0.386	-1.08242	0.386	-0.0323	0.386	-0.03576
0.385	-2.16768	0.385	-1.0897	0.385	-0.03257	0.385	-0.03584
0.384	-2.17455	0.384	-1.09737	0.384	-0.03284	0.384	-0.03592
0.383	-2.1802	0.383	-1.10505	0.383	-0.03306	0.383	-0.036
0.382	-2.18869	0.382	-1.11313	0.382	-0.03335	0.382	-0.03608
0.381	-2.19717	0.381	-1.12121	0.381	-0.03359	0.381	-0.0362
0.38	-2.20444	0.38	-1.12889	0.38	-0.03386	0.38	-0.03624
0.379	-2.21212	0.379	-1.13697	0.379	-0.03415	0.379	-0.03636
0.378	-2.22061	0.378	-1.14424	0.378	-0.03439	0.378	-0.03644
0.377	-2.22828	0.377	-1.15152	0.377	-0.03465	0.377	-0.03653
0.376	-2.23394	0.376	-1.16	0.376	-0.0349	0.376	-0.03665
0.375	-2.24162	0.375	-1.16768	0.375	-0.03515	0.375	-0.03665
0.374	-2.2497	0.374	-1.17495	0.374	-0.03538	0.374	-0.03677
0.373	-2.25859	0.373	-1.18263	0.373	-0.03566	0.373	-0.03689
0.372	-2.26667	0.372	-1.1903	0.372	-0.03594	0.372	-0.03697
0.371	-2.27475	0.371	-1.19798	0.371	-0.03617	0.371	-0.03709
0.37	-2.28364	0.37	-1.20525	0.37	-0.03643	0.37	-0.03709
0.369	-2.29051	0.369	-1.21293	0.369	-0.03667	0.369	-0.03721
0.368	-2.29778	0.368	-1.22101	0.368	-0.03695	0.368	-0.03733
0.367	-2.30626	0.367	-1.22869	0.367	-0.0372	0.367	-0.03733
0.366	-2.31354	0.366	-1.23556	0.366	-0.03747	0.366	-0.03741
0.365	-2.31798	0.365	-1.24283	0.365	-0.03776	0.365	-0.03758
0.364	-2.32606	0.364	-1.25051	0.364	-0.03802	0.364	-0.03758
0.363	-2.33455	0.363	-1.25818	0.363	-0.03827	0.363	-0.03766
0.362	-2.33737	0.362	-1.26626	0.362	-0.03859	0.362	-0.03774
0.361	-2.34222	0.361	-1.27354	0.361	-0.03883	0.361	-0.03778
0.36	-2.34707	0.36	-1.28081	0.36	-0.03913	0.36	-0.0379
0.359	-2.35354	0.359	-1.28808	0.359	-0.0394	0.359	-0.03794
0.358	-2.36121	0.358	-1.29616	0.358	-0.03971	0.358	-0.03798
0.357	-2.36808	0.357	-1.30384	0.357	-0.04001	0.357	-0.03806
0.356	-2.37455	0.356	-1.31111	0.356	-0.04029	0.356	-0.03814
0.355	-2.38061	0.355	-1.31798	0.355	-0.04061	0.355	-0.03822
0.354	-2.38545	0.354	-1.32525	0.354	-0.04089	0.354	-0.0383
0.353	-2.39232	0.353	-1.33293	0.353	-0.04121	0.353	-0.0383
0.352	-2.39919	0.352	-1.3402	0.352	-0.04149	0.352	-0.03838
0.351	-2.40364	0.351	-1.34747	0.351	-0.04182	0.351	-0.03851
0.35	-2.41212	0.35	-1.35515	0.35	-0.0421	0.35	-0.03851
0.349	-2.41859	0.349	-1.36242	0.349	-0.04242	0.349	-0.03855
0.348	-2.42263	0.348	-1.36929	0.348	-0.04271	0.348	-0.03859
0.347	-2.42707	0.347	-1.37616	0.347	-0.04303	0.347	-0.03867
0.346	-2.43273	0.346	-1.38303	0.346	-0.04335	0.346	-0.03871
0.345	-2.44202	0.345	-1.39071	0.345	-0.04364	0.345	-0.03879
0.344	-2.44848	0.344	-1.39758	0.344	-0.04396	0.344	-0.03879
0.343	-2.45051	0.343	-1.40444	0.343	-0.04424	0.343	-0.03887
0.342	-2.45697	0.342	-1.41131	0.342	-0.04453	0.342	-0.03899
0.341	-2.46182	0.341	-1.41859	0.341	-0.04489	0.341	-0.03903
0.34	-2.46545	0.34	-1.42586	0.34	-0.04521	0.34	-0.03907
0.339	-2.47152	0.339	-1.43394	0.339	-0.04549	0.339	-0.03915
0.338	-2.47596	0.338	-1.44081	0.338	-0.04582	0.338	-0.03923
0.337	-2.48162	0.337	-1.44727	0.337	-0.04614	0.337	-0.03923
0.336	-2.48646	0.336	-1.45414	0.336	-0.04642	0.336	-0.03931
0.335	-2.49212	0.335	-1.46141	0.335	-0.04675	0.335	-0.03931
0.334	-2.49737	0.334	-1.46869	0.334	-0.04707	0.334	-0.03939
0.333	-2.50141	0.333	-1.47515	0.333	-0.04739	0.333	-0.03952
0.332	-2.50626	0.332	-1.48242	0.332	-0.04768	0.332	-0.03956
0.331	-2.5103	0.331	-1.48929	0.331	-0.048	0.331	-0.03968
0.33	-2.51515	0.33	-1.49576	0.33	-0.04832	0.33	-0.03976
0.329	-2.52	0.329	-1.50182	0.329	-0.04865	0.329	-0.03976
0.328	-2.52566	0.328	-1.50747	0.328	-0.04897	0.328	-0.03984
0.327	-2.5301	0.327	-1.51313	0.327	-0.04929	0.327	-0.03984
0.326	-2.53333	0.326	-1.52	0.326	-0.04966	0.326	-0.03988
0.325	-2.53778	0.325	-1.52808	0.325	-0.04994	0.325	-0.03996
0.324	-2.54343	0.324	-1.53616	0.324	-0.0503	0.324	-0.03996
0.323	-2.55111	0.323	-1.54303	0.323	-0.05067	0.323	-0.04
0.322	-2.55556	0.322	-1.54949	0.322	-0.05095	0.322	-0.04008
0.321	-2.56162	0.321	-1.55596	0.321	-0.05135	0.321	-0.04008
0.32	-2.56444	0.32	-1.56242	0.32	-0.05168	0.32	-0.04016
0.319	-2.5697	0.319	-1.56808	0.319	-0.052	0.319	-0.04016
0.318	-2.57414	0.318	-1.57414	0.318	-0.0524	0.318	-0.0402
0.317	-2.57859	0.317	-1.5802	0.317	-0.05273	0.317	-0.04036
0.316	-2.58101	0.316	-1.58667	0.316	-0.05305	0.316	-0.04028
0.315	-2.58343	0.315	-1.59394	0.315	-0.05341	0.315	-0.04036
0.314	-2.58667	0.314	-1.60121	0.314	-0.05374	0.314	-0.0404
0.313	-2.5903	0.313	-1.60768	0.313	-0.05414	0.313	-0.04044
0.312	-2.59596	0.312	-1.61293	0.312	-0.05451	0.312	-0.04057
0.311	-2.59636	0.311	-1.61859	0.311	-0.05487	0.311	-0.04053
0.31	-2.6	0.31	-1.62465	0.31	-0.05519	0.31	-0.04057
0.309	-2.60444	0.309	-1.63152	0.309	-0.0556	0.309	-0.04061
0.308	-2.60929	0.308	-1.63758	0.308	-0.05596	0.308	-0.04061
0.307	-2.61212	0.307	-1.64364	0.307	-0.05628	0.307	-0.04069
0.306	-2.61535	0.306	-1.65091	0.306	-0.05665	0.306	-0.04069
0.305	-2.62141	0.305	-1.65697	0.305	-0.05705	0.305	-0.04077
0.304	-2.62545	0.304	-1.66303	0.304	-0.05737	0.304	-0.04081
0.303	-2.6303	0.303	-1.66949	0.303	-0.05774	0.303	-0.04081
0.302	-2.63273	0.302	-1.67515	0.302	-0.0581	0.302	-0.04085
0.301	-2.63677	0.301	-1.68	0.301	-0.05851	0.301	-0.04093
0.3	-2.64162	0.3	-1.68606	0.3	-0.05887	0.3	-0.04101
0.299	-2.64283	0.299	-1.69212	0.299	-0.05923	0.299	-0.04101
0.298	-2.64444	0.298	-1.69859	0.298	-0.0596	0.298	-0.04109
0.297	-2.64848	0.297	-1.70505	0.297	-0.05996	0.297	-0.04117
0.296	-2.65374	0.296	-1.71152	0.296	-0.06032	0.296	-0.04117
0.295	-2.65657	0.295	-1.71758	0.295	-0.06069	0.295	-0.04117
0.294	-2.65899	0.294	-1.72404	0.294	-0.06105	0.294	-0.04117
0.293	-2.66222	0.293	-1.7297	0.293	-0.06145	0.293	-0.04125
0.292	-2.66747	0.292	-1.73374	0.292	-0.06182	0.292	-0.04125
0.291	-2.67111	0.291	-1.7398	0.291	-0.06222	0.291	-0.04133
0.29	-2.67071	0.29	-1.74586	0.29	-0.06259	0.29	-0.04129
0.289	-2.67354	0.289	-1.75071	0.289	-0.06299	0.289	-0.04129
0.288	-2.67717	0.288	-1.75556	0.288	-0.06339	0.288	-0.04141
0.287	-2.68364	0.287	-1.7604	0.287	-0.0638	0.287	-0.04137
0.286	-2.68808	0.286	-1.76566	0.286	-0.0642	0.286	-0.04141
0.285	-2.69212	0.285	-1.77172	0.285	-0.06461	0.285	-0.04149
0.284	-2.69576	0.284	-1.77899	0.284	-0.06501	0.284	-0.04145
0.283	-2.69576	0.283	-1.78465	0.283	-0.06541	0.283	-0.04154
0.282	-2.69818	0.282	-1.78909	0.282	-0.06582	0.282	-0.04154
0.281	-2.70061	0.281	-1.79515	0.281	-0.06622	0.281	-0.04154
0.28	-2.70343	0.28	-1.80081	0.28	-0.06663	0.28	-0.04162
0.279	-2.70545	0.279	-1.80525	0.279	-0.06699	0.279	-0.04158
0.278	-2.70626	0.278	-1.8097	0.278	-0.06743	0.278	-0.04162
0.277	-2.70869	0.277	-1.81414	0.277	-0.06788	0.277	-0.04174
0.276	-2.71192	0.276	-1.8198	0.276	-0.06832	0.276	-0.0417
0.275	-2.71434	0.275	-1.82586	0.275	-0.06873	0.275	-0.04178
0.274	-2.71677	0.274	-1.83111	0.274	-0.06913	0.274	-0.04182
0.273	-2.71838	0.273	-1.83717	0.273	-0.06954	0.273	-0.04178
0.272	-2.72364	0.272	-1.84242	0.272	-0.06998	0.272	-0.04182
0.271	-2.72889	0.271	-1.84727	0.271	-0.07038	0.271	-0.04182
0.27	-2.72929	0.27	-1.85212	0.27	-0.07079	0.27	-0.04186
0.269	-2.7301	0.269	-1.85697	0.269	-0.07119	0.269	-0.0419
0.268	-2.73051	0.268	-1.86101	0.268	-0.0716	0.268	-0.0419
0.267	-2.73212	0.267	-1.86545	0.267	-0.07204	0.267	-0.0419
0.266	-2.73616	0.266	-1.8699	0.266	-0.07248	0.266	-0.0419
0.265	-2.73778	0.265	-1.87556	0.265	-0.07289	0.265	-0.0419
0.264	-2.73899	0.264	-1.88162	0.264	-0.07333	0.264	-0.04198
0.263	-2.74141	0.263	-1.88646	0.263	-0.07378	0.263	-0.04194
0.262	-2.74586	0.262	-1.89091	0.262	-0.07422	0.262	-0.04202
0.261	-2.74869	0.261	-1.89697	0.261	-0.07467	0.261	-0.0421
0.26	-2.75313	0.26	-1.90222	0.26	-0.07511	0.26	-0.04198
0.259	-2.75919	0.259	-1.90707	0.259	-0.07556	0.259	-0.04202
0.258	-2.76162	0.258	-1.91071	0.258	-0.076	0.258	-0.04194
0.257	-2.76202	0.257	-1.91515	0.257	-0.07644	0.257	-0.04194
0.256	-2.76283	0.256	-1.92	0.256	-0.07689	0.256	-0.0421
0.255	-2.76727	0.255	-1.92606	0.255	-0.07733	0.255	-0.04198
0.254	-2.76727	0.254	-1.93051	0.254	-0.07778	0.254	-0.04206
0.253	-2.76646	0.253	-1.93576	0.253	-0.07826	0.253	-0.04214
0.252	-2.76727	0.252	-1.94222	0.252	-0.07871	0.252	-0.04218
0.251	-2.76768	0.251	-1.94545	0.251	-0.07915	0.251	-0.04218
0.25	-2.77131	0.25	-1.94828	0.25	-0.07964	0.25	-0.04222
0.249	-2.76808	0.249	-1.95152	0.249	-0.08008	0.249	-0.04226
0.248	-2.77051	0.248	-1.95717	0.248	-0.08057	0.248	-0.04226
0.247	-2.7798	0.247	-1.96323	0.247	-0.08105	0.247	-0.04226
0.246	-2.7802	0.246	-1.96848	0.246	-0.08154	0.246	-0.04238
0.245	-2.78182	0.245	-1.97212	0.245	-0.08202	0.245	-0.04242
0.244	-2.78626	0.244	-1.97616	0.244	-0.08246	0.244	-0.04238
0.243	-2.78828	0.243	-1.9802	0.243	-0.08291	0.243	-0.04242
0.242	-2.7903	0.242	-1.98465	0.242	-0.08339	0.242	-0.04246
0.241	-2.78869	0.241	-1.98909	0.241	-0.08392	0.241	-0.04251
0.24	-2.79071	0.24	-1.99232	0.24	-0.0844	0.24	-0.04263
0.239	-2.79192	0.239	-1.99596	0.239	-0.08485	0.239	-0.04259
0.238	-2.79354	0.238	-1.99879	0.238	-0.08537	0.238	-0.04267
0.237	-2.79636	0.237	-2.00283	0.237	-0.08586	0.237	-0.04275
0.236	-2.79838	0.236	-2.00687	0.236	-0.08638	0.236	-0.04275
0.235	-2.79758	0.235	-2.01131	0.235	-0.08687	0.235	-0.04279
0.234	-2.80202	0.234	-2.01495	0.234	-0.08735	0.234	-0.04283
0.233	-2.80202	0.233	-2.01939	0.233	-0.0878	0.233	-0.04283
0.232	-2.8004	0.232	-2.02505	0.232	-0.08836	0.232	-0.04291
0.231	-2.80687	0.231	-2.03071	0.231	-0.08881	0.231	-0.04291
0.23	-2.80848	0.23	-2.03354	0.23	-0.08929	0.23	-0.04295
0.229	-2.81172	0.229	-2.03636	0.229	-0.08978	0.229	-0.04295
0.228	-2.81374	0.228	-2.04121	0.228	-0.09026	0.228	-0.04295
0.227	-2.81535	0.227	-2.04646	0.227	-0.09079	0.227	-0.04299
0.226	-2.81737	0.226	-2.05051	0.226	-0.09127	0.226	-0.04299
0.225	-2.82141	0.225	-2.05333	0.225	-0.0918	0.225	-0.04307
0.224	-2.82545	0.224	-2.05657	0.224	-0.09232	0.224	-0.04307
0.223	-2.82586	0.223	-2.06141	0.223	-0.09285	0.223	-0.04311
0.222	-2.82869	0.222	-2.06707	0.222	-0.09337	0.222	-0.04315
0.221	-2.82707	0.221	-2.07071	0.221	-0.09394	0.221	-0.04323
0.22	-2.82747	0.22	-2.07394	0.22	-0.09446	0.22	-0.04319
0.219	-2.82869	0.219	-2.07798	0.219	-0.09503	0.219	-0.04327
0.218	-2.83475	0.218	-2.08323	0.218	-0.0956	0.218	-0.04331
0.217	-2.83475	0.217	-2.08566	0.217	-0.09616	0.217	-0.04335
0.216	-2.83475	0.216	-2.0897	0.216	-0.09669	0.216	-0.04343
0.215	-2.8404	0.215	-2.09616	0.215	-0.09729	0.215	-0.04339
0.214	-2.84525	0.214	-2.09859	0.214	-0.09786	0.214	-0.04343
0.213	-2.84929	0.213	-2.0998	0.213	-0.09842	0.213	-0.0436
0.212	-2.84444	0.212	-2.10343	0.212	-0.09903	0.212	-0.04364
0.211	-2.83879	0.211	-2.10747	0.211	-0.0996	0.211	-0.04364
0.21	-2.83677	0.21	-2.11111	0.21	-0.1002	0.21	-0.04368
0.209	-2.83879	0.209	-2.11475	0.209	-0.10077	0.209	-0.04368
0.208	-2.84081	0.208	-2.11919	0.208	-0.10137	0.208	-0.0438
0.207	-2.84323	0.207	-2.12283	0.207	-0.10198	0.207	-0.04376
0.206	-2.8501	0.206	-2.12566	0.206	-0.10259	0.206	-0.04384
0.205	-2.85091	0.205	-2.12768	0.205	-0.10315	0.205	-0.04392
0.204	-2.8497	0.204	-2.12929	0.204	-0.10376	0.204	-0.04396
0.203	-2.84848	0.203	-2.13253	0.203	-0.1044	0.203	-0.04404
0.202	-2.84808	0.202	-2.13697	0.202	-0.10501	0.202	-0.04412
0.201	-2.84687	0.201	-2.1402	0.201	-0.10562	0.201	-0.04408
0.2	-2.8497	0.2	-2.14384	0.2	-0.10622	0.2	-0.04416
0.199	-2.85455	0.199	-2.14667	0.199	-0.10687	0.199	-0.04412
0.198	-2.85859	0.198	-2.15071	0.198	-0.10752	0.198	-0.04436
0.197	-2.85939	0.197	-2.15434	0.197	-0.10816	0.197	-0.04448
0.196	-2.85859	0.196	-2.15758	0.196	-0.10881	0.196	-0.04457
0.195	-2.86141	0.195	-2.1596	0.195	-0.10941	0.195	-0.04453
0.194	-2.86141	0.194	-2.16121	0.194	-0.1101	0.194	-0.04453
0.193	-2.86222	0.193	-2.16444	0.193	-0.11075	0.193	-0.04448
0.192	-2.86545	0.192	-2.16768	0.192	-0.11143	0.192	-0.04461
0.191	-2.86909	0.191	-2.17091	0.191	-0.11204	0.191	-0.04461
0.19	-2.86828	0.19	-2.17576	0.19	-0.11269	0.19	-0.04469
0.189	-2.86141	0.189	-2.1802	0.189	-0.11337	0.189	-0.04477
0.188	-2.86707	0.188	-2.18141	0.188	-0.11406	0.188	-0.04481
0.187	-2.86626	0.187	-2.18626	0.187	-0.11475	0.187	-0.04485
0.186	-2.8699	0.186	-2.19192	0.186	-0.11547	0.186	-0.04497
0.185	-2.87717	0.185	-2.19394	0.185	-0.11624	0.185	-0.04501
0.184	-2.88283	0.184	-2.19636	0.184	-0.11693	0.184	-0.04513
0.183	-2.88323	0.183	-2.19838	0.183	-0.11766	0.183	-0.04513
0.182	-2.88404	0.182	-2.20202	0.182	-0.11846	0.182	-0.04517
0.181	-2.88444	0.181	-2.20687	0.181	-0.11919	0.181	-0.04529
0.18	-2.88323	0.18	-2.2097	0.18	-0.12	0.18	-0.04533
0.179	-2.88646	0.179	-2.21414	0.179	-0.12077	0.179	-0.04541
0.178	-2.88242	0.178	-2.21737	0.178	-0.12154	0.178	-0.04545
0.177	-2.87717	0.177	-2.21535	0.177	-0.1223	0.177	-0.04554
0.176	-2.87758	0.176	-2.21737	0.176	-0.12307	0.176	-0.04566
0.175	-2.8796	0.175	-2.22061	0.175	-0.12384	0.175	-0.04562
0.174	-2.88283	0.174	-2.22545	0.174	-0.12461	0.174	-0.04566
0.173	-2.88566	0.173	-2.23111	0.173	-0.12541	0.173	-0.04578
0.172	-2.88525	0.172	-2.23354	0.172	-0.12622	0.172	-0.04578
0.171	-2.89414	0.171	-2.23434	0.171	-0.12707	0.171	-0.04586
0.17	-2.89455	0.17	-2.23919	0.17	-0.12792	0.17	-0.04594
0.169	-2.89212	0.169	-2.24	0.169	-0.12877	0.169	-0.04598
0.168	-2.89293	0.168	-2.24202	0.168	-0.12966	0.168	-0.04606
0.167	-2.89293	0.167	-2.24566	0.167	-0.13051	0.167	-0.04614
0.166	-2.89253	0.166	-2.24848	0.166	-0.13139	0.166	-0.04622
0.165	-2.89172	0.165	-2.24889	0.165	-0.13228	0.165	-0.0463
0.164	-2.89414	0.164	-2.25212	0.164	-0.13321	0.164	-0.04638
0.163	-2.89333	0.163	-2.25657	0.163	-0.1341	0.163	-0.04651
0.162	-2.89576	0.162	-2.26222	0.162	-0.13503	0.162	-0.04655
0.161	-2.89657	0.161	-2.26384	0.161	-0.13596	0.161	-0.04659
0.16	-2.89818	0.16	-2.26626	0.16	-0.13689	0.16	-0.04679
0.159	-2.90303	0.159	-2.27111	0.159	-0.13786	0.159	-0.04679
0.158	-2.90505	0.158	-2.27273	0.158	-0.13883	0.158	-0.04683
0.157	-2.90343	0.157	-2.27556	0.157	-0.13988	0.157	-0.04691
0.156	-2.8998	0.156	-2.27798	0.156	-0.14081	0.156	-0.04691
0.155	-2.89899	0.155	-2.2796	0.155	-0.14186	0.155	-0.04707
0.154	-2.90182	0.154	-2.28162	0.154	-0.14287	0.154	-0.04711
0.153	-2.90222	0.153	-2.28283	0.153	-0.14392	0.153	-0.04715
0.152	-2.90303	0.152	-2.28485	0.152	-0.14497	0.152	-0.04727
0.151	-2.90424	0.151	-2.28848	0.151	-0.14602	0.151	-0.04731
0.15	-2.90586	0.15	-2.29172	0.15	-0.14707	0.15	-0.04768
0.149	-2.90747	0.149	-2.29333	0.149	-0.14816	0.149	-0.04752
0.148	-2.90869	0.148	-2.29737	0.148	-0.14921	0.148	-0.04747
0.147	-2.90869	0.147	-2.29778	0.147	-0.15042	0.147	-0.04764
0.146	-2.90909	0.146	-2.30061	0.146	-0.1516	0.146	-0.04768
0.145	-2.91758	0.145	-2.30263	0.145	-0.15277	0.145	-0.04776
0.144	-2.91838	0.144	-2.30343	0.144	-0.15398	0.144	-0.04792
0.143	-2.91677	0.143	-2.30788	0.143	-0.15523	0.143	-0.04796
0.142	-2.91596	0.142	-2.3099	0.142	-0.15644	0.142	-0.04804
0.141	-2.91798	0.141	-2.31273	0.141	-0.15762	0.141	-0.04812
0.14	-2.91879	0.14	-2.31636	0.14	-0.15883	0.14	-0.04832
0.139	-2.91879	0.139	-2.32081	0.139	-0.16008	0.139	-0.04828
0.138	-2.91596	0.138	-2.32485	0.138	-0.16141	0.138	-0.04828
0.137	-2.91475	0.137	-2.32566	0.137	-0.16267	0.137	-0.04832
0.136	-2.91556	0.136	-2.32727	0.136	-0.164	0.136	-0.0484
0.135	-2.91758	0.135	-2.32687	0.135	-0.16529	0.135	-0.04848
0.134	-2.91838	0.134	-2.32848	0.134	-0.16663	0.134	-0.04857
0.133	-2.91919	0.133	-2.33131	0.133	-0.16808	0.133	-0.04869
0.132	-2.9204	0.132	-2.33374	0.132	-0.16958	0.132	-0.04869
0.131	-2.92081	0.131	-2.33657	0.131	-0.17103	0.131	-0.04877
0.13	-2.92	0.13	-2.3402	0.13	-0.17261	0.13	-0.04881
0.129	-2.92242	0.129	-2.34384	0.129	-0.17414	0.129	-0.04881
0.128	-2.9301	0.128	-2.34869	0.128	-0.17568	0.128	-0.04893
0.127	-2.93576	0.127	-2.3503	0.127	-0.17721	0.127	-0.04901
0.126	-2.9297	0.126	-2.3499	0.126	-0.17883	0.126	-0.04913
0.125	-2.92364	0.125	-2.3503	0.125	-0.18048	0.125	-0.04929
0.124	-2.92566	0.124	-2.35273	0.124	-0.18206	0.124	-0.04933
0.123	-2.9297	0.123	-2.35677	0.123	-0.18372	0.123	-0.04937
0.122	-2.93131	0.122	-2.36404	0.122	-0.18545	0.122	-0.04937
0.121	-2.92808	0.121	-2.36323	0.121	-0.18719	0.121	-0.04945
0.12	-2.92646	0.12	-2.36444	0.12	-0.18897	0.12	-0.04945
0.119	-2.92727	0.119	-2.3697	0.119	-0.19075	0.119	-0.04949
0.118	-2.93051	0.118	-2.37293	0.118	-0.19265	0.118	-0.04958
0.117	-2.93616	0.117	-2.37495	0.117	-0.19455	0.117	-0.0497
0.116	-2.93414	0.116	-2.37535	0.116	-0.19648	0.116	-0.0497
0.115	-2.93374	0.115	-2.37576	0.115	-0.19846	0.115	-0.04974
0.114	-2.93859	0.114	-2.37657	0.114	-0.2004	0.114	-0.04982
0.113	-2.93778	0.113	-2.38182	0.113	-0.20246	0.113	-0.04986
0.112	-2.93374	0.112	-2.38384	0.112	-0.20453	0.112	-0.0499
0.111	-2.93455	0.111	-2.38586	0.111	-0.20663	0.111	-0.04994
0.11	-2.93414	0.11	-2.38747	0.11	-0.20881	0.11	-0.04994
0.109	-2.93737	0.109	-2.38909	0.109	-0.21095	0.109	-0.0501
0.108	-2.94101	0.108	-2.38909	0.108	-0.21321	0.108	-0.0501
0.107	-2.94061	0.107	-2.38909	0.107	-0.21547	0.107	-0.05014
0.106	-2.94061	0.106	-2.3899	0.106	-0.21782	0.106	-0.05018
0.105	-2.94182	0.105	-2.39556	0.105	-0.22016	0.105	-0.05026
0.104	-2.94263	0.104	-2.3996	0.104	-0.22259	0.104	-0.05034
0.103	-2.94303	0.103	-2.40364	0.103	-0.22505	0.103	-0.05034
0.102	-2.94263	0.102	-2.40646	0.102	-0.2276	0.102	-0.05038
0.101	-2.94141	0.101	-2.40646	0.101	-0.23022	0.101	-0.05042
0.1	-2.94465	0.1	-2.40768	0.1	-0.23281	0.1	-0.05046
0.099	-2.94909	0.099	-2.41172	0.099	-0.23552	0.099	-0.05055
0.098	-2.95354	0.098	-2.41212	0.098	-0.23822	0.098	-0.05055
0.097	-2.95515	0.097	-2.41172	0.097	-0.24101	0.097	-0.05055
0.096	-2.95071	0.096	-2.41293	0.096	-0.24396	0.096	-0.05067
0.095	-2.95152	0.095	-2.41616	0.095	-0.24675	0.095	-0.05079
0.094	-2.95152	0.094	-2.41899	0.094	-0.2497	0.094	-0.05075
0.093	-2.95273	0.093	-2.42263	0.093	-0.25269	0.093	-0.05083
0.092	-2.95717	0.092	-2.42707	0.092	-0.25572	0.092	-0.05083
0.091	-2.95919	0.091	-2.42949	0.091	-0.25883	0.091	-0.05091
0.09	-2.95838	0.09	-2.43111	0.09	-0.26198	0.09	-0.05095
0.089	-2.9596	0.089	-2.43394	0.089	-0.26509	0.089	-0.05099
0.088	-2.95879	0.088	-2.43596	0.088	-0.26848	0.088	-0.05103
0.087	-2.95596	0.087	-2.43798	0.087	-0.27192	0.087	-0.05111
0.086	-2.95717	0.086	-2.43919	0.086	-0.27539	0.086	-0.05111
0.085	-2.95515	0.085	-2.43919	0.085	-0.27895	0.085	-0.05127
0.084	-2.95515	0.084	-2.43879	0.084	-0.28255	0.084	-0.05127
0.083	-2.95434	0.083	-2.4404	0.083	-0.28622	0.083	-0.05135
0.082	-2.95636	0.082	-2.44485	0.082	-0.28998	0.082	-0.05139
0.081	-2.95717	0.081	-2.44727	0.081	-0.29382	0.081	-0.05139
0.08	-2.95596	0.08	-2.44848	0.08	-0.2977	0.08	-0.05147
0.079	-2.95879	0.079	-2.45131	0.079	-0.30166	0.079	-0.05147
0.078	-2.96121	0.078	-2.45414	0.078	-0.30574	0.078	-0.05156
0.077	-2.95919	0.077	-2.45455	0.077	-0.30978	0.077	-0.0516
0.076	-2.95677	0.076	-2.45657	0.076	-0.31402	0.076	-0.05168
0.075	-2.96404	0.075	-2.4598	0.075	-0.31842	0.075	-0.05164
0.074	-2.96566	0.074	-2.46263	0.074	-0.32271	0.074	-0.05168
0.073	-2.96525	0.073	-2.46545	0.073	-0.32731	0.073	-0.05172
0.072	-2.96323	0.072	-2.46747	0.072	-0.33208	0.072	-0.05184
0.071	-2.96485	0.071	-2.46828	0.071	-0.33657	0.071	-0.05172
0.07	-2.96808	0.07	-2.46626	0.07	-0.34129	0.07	-0.0518
0.069	-2.9701	0.069	-2.46747	0.069	-0.3461	0.069	-0.0518
0.068	-2.9697	0.068	-2.47152	0.068	-0.35099	0.068	-0.05184
0.067	-2.96929	0.067	-2.47313	0.067	-0.35604	0.067	-0.05196
0.066	-2.96364	0.066	-2.47394	0.066	-0.36109	0.066	-0.05192
0.065	-2.96323	0.065	-2.47434	0.065	-0.36618	0.065	-0.05192
0.064	-2.96646	0.064	-2.47677	0.064	-0.37147	0.064	-0.052
0.063	-2.97051	0.063	-2.4796	0.063	-0.37677	0.063	-0.052
0.062	-2.97051	0.062	-2.48323	0.062	-0.38222	0.062	-0.052
0.061	-2.96929	0.061	-2.48646	0.061	-0.38772	0.061	-0.05208
0.06	-2.97051	0.06	-2.48808	0.06	-0.39341	0.06	-0.05204
0.059	-2.97495	0.059	-2.48808	0.059	-0.39911	0.059	-0.05208
0.058	-2.9802	0.058	-2.48929	0.058	-0.40485	0.058	-0.05212
0.057	-2.97899	0.057	-2.49172	0.057	-0.41051	0.057	-0.0522
0.056	-2.97576	0.056	-2.49495	0.056	-0.41657	0.056	-0.05224
0.055	-2.97131	0.055	-2.49657	0.055	-0.42263	0.055	-0.0522
0.054	-2.97495	0.054	-2.49616	0.054	-0.42869	0.054	-0.0522
0.053	-2.98101	0.053	-2.49576	0.053	-0.43515	0.053	-0.05232
0.052	-2.98263	0.052	-2.49859	0.052	-0.44162	0.052	-0.05232
0.051	-2.97818	0.051	-2.50263	0.051	-0.44808	0.051	-0.0524
0.05	-2.9802	0.05	-2.50667	0.05	-0.45455	0.05	-0.0524
0.049	-2.98101	0.049	-2.50667	0.049	-0.46141	0.049	-0.05244
0.048	-2.9798	0.048	-2.50828	0.048	-0.46828	0.048	-0.05253
0.047	-2.98141	0.047	-2.50949	0.047	-0.47515	0.047	-0.05248
0.046	-2.98586	0.046	-2.51111	0.046	-0.48202	0.046	-0.05253
0.045	-2.99111	0.045	-2.51273	0.045	-0.48848	0.045	-0.05261
0.044	-2.9899	0.044	-2.51354	0.044	-0.49576	0.044	-0.05261
0.043	-2.98586	0.043	-2.51636	0.043	-0.50303	0.043	-0.05273
0.042	-2.98707	0.042	-2.51717	0.042	-0.51071	0.042	-0.05269
0.041	-2.9903	0.041	-2.51879	0.041	-0.51838	0.041	-0.05269
0.04	-2.98828	0.04	-2.52162	0.04	-0.52566	0.04	-0.05281
0.039	-2.98667	0.039	-2.52364	0.039	-0.53333	0.039	-0.05269
0.038	-2.98707	0.038	-2.52687	0.038	-0.54141	0.038	-0.05281
0.037	-2.98949	0.037	-2.52848	0.037	-0.54949	0.037	-0.05281
0.036	-2.99152	0.036	-2.5301	0.036	-0.55717	0.036	-0.05285
0.035	-2.99515	0.035	-2.53212	0.035	-0.56566	0.035	-0.05289
0.034	-2.99556	0.034	-2.53455	0.034	-0.57374	0.034	-0.05293
0.033	-2.99273	0.033	-2.53657	0.033	-0.58182	0.033	-0.05289
0.032	-2.99313	0.032	-2.53859	0.032	-0.5903	0.032	-0.05297
0.031	-2.99192	0.031	-2.54182	0.031	-0.59919	0.031	-0.05297
0.03	-2.99434	0.03	-2.54263	0.03	-0.60768	0.03	-0.05301
0.029	-2.99677	0.029	-2.54222	0.029	-0.61657	0.029	-0.05309
0.028	-3.00081	0.028	-2.54505	0.028	-0.62545	0.028	-0.05305
0.027	-2.99919	0.027	-2.54505	0.027	-0.63434	0.027	-0.05309
0.026	-2.99879	0.026	-2.54667	0.026	-0.64364	0.026	-0.05313
0.025	-3.00283	0.025	-2.5503	0.025	-0.65293	0.025	-0.05309
0.024	-3.00485	0.024	-2.55313	0.024	-0.66222	0.024	-0.05321
0.023	-3.00848	0.023	-2.55475	0.023	-0.67152	0.023	-0.05317
0.022	-3.00364	0.022	-2.55758	0.022	-0.68081	0.022	-0.05313
0.021	-3.00606	0.021	-2.55879	0.021	-0.6901	0.021	-0.05325
0.02	-3.0101	0.02	-2.55596	0.02	-0.6998	0.02	-0.05325
0.019	-3.01374	0.019	-2.55636	0.019	-0.70949	0.019	-0.05329
0.018	-3.01414	0.018	-2.56242	0.018	-0.71919	0.018	-0.05333
0.017	-3.01091	0.017	-2.56283	0.017	-0.72929	0.017	-0.05333
0.016	-3.00525	0.016	-2.56525	0.016	-0.73939	0.016	-0.05341
0.015	-3.00525	0.015	-2.56768	0.015	-0.74909	0.015	-0.05345
0.014	-3.00485	0.014	-2.56646	0.014	-0.7596	0.014	-0.05341
0.013	-3.00606	0.013	-2.56566	0.013	-0.7697	0.013	-0.05345
0.012	-3.00646	0.012	-2.56727	0.012	-0.7802	0.012	-0.05349
0.011	-3.00848	0.011	-2.57253	0.011	-0.7903	0.011	-0.05349
0.01	-3.00808	0.01	-2.57455	0.01	-0.80081	0.01	-0.05358
0.009	-3.01293	0.009	-2.57616	0.009	-0.81131	0.009	-0.05362
0.008	-3.01374	0.008	-2.57737	0.008	-0.82182	0.008	-0.05366
0.007	-3.01535	0.007	-2.58061	0.007	-0.83232	0.007	-0.0537
0.006	-3.01859	0.006	-2.58667	0.006	-0.84323	0.006	-0.0537
0.005	-3.01535	0.005	-2.58828	0.005	-0.85414	0.005	-0.05374
0.004	-3.01131	0.004	-2.58505	0.004	-0.86505	0.004	-0.05378
0.003	-3.01293	0.003	-2.58707	0.003	-0.87596	0.003	-0.05382
0.002	-3.01414	0.002	-2.59232	0.002	-0.88646	0.002	-0.05382
0.001	-3.01535	0.001	-2.59192	0.001	-0.89737	0.001	-0.05382
0	-3.01818					0	-0.05398
-0.001	-3.01697					-0.001	-0.0539
-0.002	-3.0198					-0.002	-0.05394
-0.003	-3.01939					-0.003	-0.05402
-0.004	-3.01899					-0.004	-0.0541
-0.005	-3.01939					-0.005	-0.05406
-0.006	-3.0202					-0.006	-0.05414
-0.007	-3.02303					-0.007	-0.05422
-0.008	-3.02424					-0.008	-0.05426
-0.009	-3.02707					-0.009	-0.05426
-0.01	-3.02586					-0.01	-0.0543
-0.011	-3.02586					-0.011	-0.05434
-0.012	-3.02667					-0.012	-0.05438
-0.013	-3.02869					-0.013	-0.05438
-0.014	-3.03192					-0.014	-0.05451
-0.015	-3.03313					-0.015	-0.05442
-0.016	-3.02949					-0.016	-0.05455
-0.017	-3.03273					-0.017	-0.05455
-0.018	-3.03475					-0.018	-0.05459
-0.019	-3.03919					-0.019	-0.05463
-0.02	-3.04404					-0.02	-0.05471
-0.021	-3.04162					-0.021	-0.05471
-0.022	-3.03636					-0.022	-0.05479
-0.023	-3.03798					-0.023	-0.05483
-0.024	-3.04687					-0.024	-0.05483
-0.025	-3.04404					-0.025	-0.05483
-0.026	-3.0396					-0.026	-0.05491
-0.027	-3.0404					-0.027	-0.05499
-0.028	-3.03879					-0.028	-0.05491
-0.029	-3.03919					-0.029	-0.05507
-0.03	-3.04162					-0.03	-0.05503
-0.031	-3.04485					-0.031	-0.05511
-0.032	-3.04848					-0.032	-0.05519
-0.033	-3.05172					-0.033	-0.05515
-0.034	-3.05455					-0.034	-0.05519
-0.035	-3.05333					-0.035	-0.05527
-0.036	-3.0501					-0.036	-0.05531
-0.037	-3.05333					-0.037	-0.05539
-0.038	-3.05576					-0.038	-0.05543
-0.039	-3.05253					-0.039	-0.05547
-0.04	-3.05172					-0.04	-0.05552
-0.041	-3.05212					-0.041	-0.05556
-0.042	-3.05374					-0.042	-0.0556
-0.043	-3.05455					-0.043	-0.05568
-0.044	-3.05657					-0.044	-0.05572
-0.045	-3.05818					-0.045	-0.0558
-0.046	-3.0598					-0.046	-0.05588
-0.047	-3.06222					-0.047	-0.05596
-0.048	-3.06707					-0.048	-0.05596
-0.049	-3.06869					-0.049	-0.056
-0.05	-3.06707					-0.05	-0.05608
-0.051	-3.06707					-0.051	-0.0562
-0.052	-3.06545					-0.052	-0.0562
-0.053	-3.06424					-0.053	-0.05632
-0.054	-3.06465					-0.054	-0.0564
-0.055	-3.06626					-0.055	-0.05644
-0.056	-3.06788					-0.056	-0.05661
-0.057	-3.06828					-0.057	-0.05661
-0.058	-3.06747					-0.058	-0.05669
-0.059	-3.07071					-0.059	-0.05677
-0.06	-3.06949					-0.06	-0.05681
-0.061	-3.0703					-0.061	-0.05693
-0.062	-3.07192					-0.062	-0.05705
-0.063	-3.07394					-0.063	-0.05709
-0.064	-3.07434					-0.064	-0.05721
-0.065	-3.07475					-0.065	-0.05733
-0.066	-3.07636					-0.066	-0.05741
-0.067	-3.07636					-0.067	-0.05754
-0.068	-3.08					-0.068	-0.05762
-0.069	-3.07798					-0.069	-0.0577
-0.07	-3.07838					-0.07	-0.05778
-0.071	-3.07879					-0.071	-0.0579
-0.072	-3.07919					-0.072	-0.05802
-0.073	-3.08283					-0.073	-0.0581
-0.074	-3.08646					-0.074	-0.05838
-0.075	-3.08768					-0.075	-0.05851
-0.076	-3.08929					-0.076	-0.05855
-0.077	-3.09051					-0.077	-0.05875
-0.078	-3.09172					-0.078	-0.05883
-0.079	-3.08889					-0.079	-0.05891
-0.08	-3.09051					-0.08	-0.05911
-0.081	-3.09131					-0.081	-0.05915
-0.082	-3.09051					-0.082	-0.05927
-0.083	-3.09293					-0.083	-0.05943
-0.084	-3.09333					-0.084	-0.05956
-0.085	-3.09535					-0.085	-0.05968
-0.086	-3.10263					-0.086	-0.05984
-0.087	-3.10263					-0.087	-0.05996
-0.088	-3.10747					-0.088	-0.06016
-0.089	-3.10465					-0.089	-0.06024
-0.09	-3.10747					-0.09	-0.0604
-0.091	-3.10909					-0.091	-0.06057
-0.092	-3.10465					-0.092	-0.06073
-0.093	-3.10747					-0.093	-0.06089
-0.094	-3.10707					-0.094	-0.06105
-0.095	-3.10869					-0.095	-0.06121
-0.096	-3.10707					-0.096	-0.06141
-0.097	-3.10707					-0.097	-0.06154
-0.098	-3.10909					-0.098	-0.0617
-0.099	-3.10788					-0.099	-0.06194

[truncated: 18 more sheets: Figure 4b, Figure 4c, Figure 4d, Figure 4e, Figure S3, Figure S4, Figure S5, Figure S6, Figure S7, Figure S8, Figure S10, Figure S11, Figure S12, Figure S13, Figure S14, Figure S15, Figure S16, Figure S17]
